# Supplementary material for: Identification of immunotherapy and chemotherapy-related molecular subtypes in colon cancer by integrated multi-omics data analysis
Source: Front Immunol. 2023 Mar 20;14:1142609. doi: 10.3389/fimmu.2023.1142609 (PMC10067602; doi:10.3389/fimmu.2023.1142609)
Supplement: Supplementary Table 1 — The summary of clinical information of collected cohorts. [file Table_1.xlsx]

## Sheet: Supplementary Table1
The Data Information
Study	TCGA-COAD	GSE39582	GSE38832
Sample size	443	561	122
Age (years)	67.1±13.0	66.9±13.2	-
Gender (%) Female-Male	210(47.4)-233(52.6)	252(44.9)-309(55.1)	-
Stage (%) I-II-III-IV	76(17.1)-178(40.2)-125(28.2)-64(14.5)	37(6.6)-264(47.1)-204(36.4)-56(9.9)	18(14.8)-35(28.7)-39(32.0)-30(24.5)
Patient type	Diagnosis	Diagnosis	Diagnosis and recurrence
Event outcome:Happpening-nonhappening (%)	364(82.2)-79(17.8)	385(68.6)-176(31.4)	94(77.0)-28(23.0)
Time type	Overall survival time	Overall survival time	Disease free survival time
Survival time (years)	1.9±2.0	4.8±3.2	3.8±2.8
Transcriptomics platform	RNA-seq	Microarray	Microarray

## Sheet: Supplementary Table2
183 genes from multiple signaling pathway
Gene_Name
ULK3	Autophagy	TPM1	EMT related genes	LEP	immune	CCNB1	Aging related genes
ATG101		LAMC1		NOG		PIGR
MAP1LC3C		POSTN		SYT3		CXCL1
TSC1		CCN1		AXIN2		CCL28
DAPK1		MGP		CCL22		PLK1
SERPINA1		PCOLCE2		CLEC10A		VEGFA
ISD1	Ferroptosis-related genes	DPYSL3		CRIP2		RPN2
GSS		MTMR7	Metabolic-Associated Genes	RUNX3		CLU
FDFT1		GSTM5		TRPM5		FOXM1
PEBP1		GPX2		UTS2		TIMP1
SLC2A3		PDE6B		FGF2		PCSK5
ATF3		CDS1		IL1RL2		MPC1
VLDLR		SGPP2		ESM1		CD36
TXNIP		GSTM2		ITLN1		IGHG1
ZFP69B		ALDOB		HOXD9		IGFBP3
ABCC1		PDE1B		TSPAN11		PSMD6	Cell Cycle related genes
NFS1		AGMAT		GPRC5B		TUBE1
RRM2		FTCD		TIMP1		MYNN
BID		HDC		CXCL13		ALYREF
CXCL2	CXC chemokines	DGKB		ADORA3		CELF1
CXCL3		ACADL		CPA3		SCARA3
CXCL8		MAT1A		CPM		NPR3
CXCL9		CPT1C		EDN3		VPS35L
CXCL10		PLCB2		FCRL2		ADH1A
CXCL11		PLA2G2D		MFNG		ACTR8	DNA repair related genes
CXCL14		GAMT		NAT1		DMC1
KCNJ14	Prognostic-related gene in patients with colon cancer	ENPP2		PRRX2		MAGEF1
CILP2		PIP4K2B		TNFRSF17		MC1R
ATP6V1G2		GPX3		WDR78		POLG
GABRD		GSR		CD1B		RBM17
RIMKLB		TSPYL5	m6A risk genes	SLC10A2		SFPQ
SIX2		EXO1		NOX4		TERF2IP
PLEKHA8P1		POLE2		FABP4		TP53BP1
MPP2		HAUS6		ADIPOQ		UIMC1
CELF4	RNA-Binding Proteins	SAPCD2		F2RL1		USP7
NOP14		STIL		PLCG2		TRDC	immune
ZNF385A		SKA3		IGKV1 - 33		CD1B
LUZP4		HOXD12	CNV related genes	IGLV6 - 57		MS4A1
KHDC1L		RNF25		INHBA		TAFA1
POP1		CBLN3		NGF		GPR141
TDRD7		DOCK3		RETNLB		CCL19
TDRD5		CTNNA1		UCN		CLEC6A
PPARGC1A		PTPRK		VIP		CALB2
LIN28B		DNAJB13		NGFR		CRTAM
LRRFIP2		PYGO2		OXTR		IGHV4-39
PNLDC1						IGLV3-27
						IGLV8-61

## Sheet: Supplementary Table3
The information of 66 genes
Gene_Name	HR	HR.95L	HR.95H	pvalue
CD1B	0.323226	0.13191	0.792021	0.0135161
PSMD6	0.524885	0.298006	0.924495	0.0256287
ACTR8	0.537876	0.305809	0.946049	0.0313603
CTNNA1	0.547711	0.373185	0.803856	0.0021028
SFPQ	0.602233	0.380068	0.954263	0.0308263
GSR	0.62693	0.481964	0.815499	0.000501216
CCL22	0.656369	0.495497	0.869472	0.00333566
FDFT1	0.656811	0.501498	0.860224	0.00226007
NAT1	0.658145	0.495115	0.874856	0.0039694
NOP14	0.677098	0.474861	0.965464	0.0312305
PPARGC1A	0.687724	0.510819	0.925895	0.0136088
CDS1	0.696086	0.512885	0.944726	0.02008
AGMAT	0.780408	0.617335	0.986558	0.0381613
CCNB1	0.781738	0.62583	0.976487	0.030036
CXCL2	0.844062	0.732666	0.972395	0.0188946
SERPINA1	0.849185	0.751589	0.959454	0.00867929
CXCL3	0.850388	0.743748	0.972317	0.0177589
CXCL1	0.856858	0.762424	0.962988	0.0095144
AXIN2	0.867173	0.759911	0.989575	0.0343852
MGP	1.16	1.02382	1.3143	0.0198376
CLU	1.1632	1.01807	1.32901	0.0261882
FABP4	1.18702	1.06305	1.32546	0.00231675
GPX3	1.23267	1.06882	1.42164	0.00404672
HOXD9	1.23567	1.04985	1.45438	0.0109267
ADIPOQ	1.27832	1.05487	1.54911	0.0122503
CD36	1.35026	1.08409	1.68178	0.00734657
SIX2	1.35702	1.09354	1.68398	0.00557405
CRIP2	1.36362	1.0939	1.69983	0.00581374
GAMT	1.36695	1.05875	1.76486	0.0164881
DAPK1	1.3776	1.12637	1.68487	0.0018187
NGFR	1.42611	1.12716	1.80436	0.00310431
MFNG	1.42909	1.11228	1.83614	0.00523646
PLCG2	1.46648	1.05346	2.04143	0.0232955
CILP2	1.48196	1.0938	2.00787	0.0111302
PCOLCE2	1.51065	1.19951	1.9025	0.000454982
RIMKLB	1.5396	1.11979	2.1168	0.00789632
MAGEF1	1.56162	1.03041	2.36669	0.0356248
PNLDC1	1.62438	1.14225	2.31001	0.00692862
UCN	1.6284	1.17751	2.25194	0.00319997
TSC1	1.65419	1.0382	2.63564	0.0341994
POLG	1.66126	1.11317	2.47923	0.0129624
TERF2IP	1.74582	1.04314	2.92186	0.033948
PIP4K2B	1.77406	1.1587	2.71624	0.00834713
RBM17	1.78661	1.02281	3.1208	0.04143
GPRC5B	1.84623	1.35269	2.51985	0.000111792
KCNJ14	1.84801	1.072	3.18578	0.0270921
MC1R	1.86569	1.30956	2.65797	0.000553488
GSTM2	2.01806	1.18002	3.45127	0.0103304
CBLN3	2.18435	1.22899	3.88235	0.00775255
PYGO2	2.23963	1.29065	3.88635	0.00413998
HOXD12	2.33272	1.16725	4.66189	0.0164969
PDE1B	2.44967	1.5567	3.85489	0.000107434
FTCD	2.4997	1.4814	4.21798	0.00059876
PDE6B	2.54453	1.18563	5.4609	0.0165307
MPP2	2.62162	1.64694	4.17312	4.83471e-05
NGF	2.72672	1.68009	4.42537	4.9088e-05
CPT1C	2.73619	1.62051	4.61999	0.000165745
ATP6V1G2	2.831	1.47332	5.43979	0.00179089
KHDC1L	3.19554	1.82194	5.60473	5.06412e-05
DOCK3	3.73727	1.74235	8.01628	0.000709165
ACADL	4.64802	1.2685	17.0312	0.0203991
MAP1LC3C	5.22499	1.73855	15.703	0.0032293
NOG	5.3055	2.0965	13.4264	0.000427289
SYT3	7.63148	3.12697	18.6249	8.03015e-06
CELF4	8.56737	3.19264	22.9903	1.99997e-05
LUZP4	19.7861	2.51765	155.499	0.00454334

## Sheet: Supplmentary Table4
ID	Fustat	Age	Gender	Stage	T	M	N	focal-level SCNA score	chromosome-level SCNA score	arm-level SCNA score	Chromosome/arm score	overall score	WGD	GI	Cluster
TCGA-QL-A97D	Alive	>=65	FEMALE	Stage I	T2	MX	N0	0.867397	0.931873	0.621655	1.55353	2.42092	TRUE	0.61118	clusterB
TCGA-CM-6164	Alive	<65	FEMALE	Stage II	T3	M0	N0	0.340633	0.36253	0.621655	0.984185	1.32482	TRUE	0.625904	clusterA
TCGA-G4-6299	Alive	>=65	MALE	Stage III	T3	M0	N2	0.684915	0.773723	0.524331	1.29805	1.98297	TRUE	0.92437	clusterA
TCGA-F4-6463	Alive	<65	MALE	Stage II	T3	M0	N0	0.261557	0.080292	0.524331	0.604623	0.86618	FALSE	0.182881	clusterA
TCGA-AZ-4615	Alive	>=65	MALE	Stage III	T3	M0	N1	0.180049	0.225061	0.0973236	0.322384	0.502433	FALSE	0.136198	clusterC
TCGA-AA-3549	Alive	>=65	MALE	Stage I	T2	M0	N0	0.684915	0.487835	0.524331	1.01217	1.69708	FALSE	0.290484	clusterB
TCGA-CM-4752	Alive	<65	MALE	Stage II	T3	M0	N0	0.953771	0.931873	0.892944	1.82482	2.77859	TRUE	0.89559	clusterB
TCGA-DM-A1D9	Alive	>=65	FEMALE	Stage II	T3	M0	N0	0.457421	0.487835	0.524331	1.01217	1.46959	FALSE	0.223674	clusterB
TCGA-AA-3688	Alive	>=65	MALE	Stage IV	T3	M1	N1	0.911192	0.575426	0.892944	1.46837	2.37956	TRUE	0.551497	clusterB
TCGA-AA-3854	Alive	>=65	FEMALE	Stage I	T2	M0	N0	0.321168	0.225061	0.437956	0.663017	0.984185	FALSE	0.18559	clusterB
TCGA-CM-6165	Alive	>=65	MALE	Stage II	T3	M0	N0	0.340633	0.487835	0.309002	0.796837	1.13747	FALSE	0.289271	clusterA
TCGA-CM-4751	Alive	<65	MALE	Stage III	T3	M0	N1	0.367397	0.36253	0.524331	0.886861	1.25426	TRUE	0.275926	clusterA
TCGA-A6-5659	Alive	>=65	MALE	Stage I	T2	M0	N0	0.746959	0.773723	0.708029	1.48175	2.22871	TRUE	0.77083	clusterA
TCGA-AA-3494	Alive	<65	MALE	Stage IV	T3	M1	N0	0.0389294	0.080292	0.0973236	0.177616	0.216545	FALSE	0.0240703	clusterB
TCGA-G4-6625	Alive	>=65	FEMALE	Stage II	T3	M0	N0	0.457421	0.36253	0.832117	1.19465	1.65207	TRUE	0.929134	clusterA
TCGA-DM-A0XF	Dead	>=65	FEMALE	Stage III	T3	M0	N2	0.616788	0.670316	0.621655	1.29197	1.90876	TRUE	0.302886	clusterB
TCGA-AA-3529	Dead	>=65	FEMALE	Stage III	T3	M0	N2	0.399027	0.36253	0.524331	0.886861	1.28589	FALSE	0.235658	clusterA
TCGA-AA-3949	Alive	>=65	FEMALE	Stage III	T3	M0	N1	0.0389294	0.080292	0.0973236	0.177616	0.216545	FALSE	0.028109	clusterB
TCGA-AA-3848	Dead	>=65	FEMALE	Stage III	T3	M0	N2	0.306569	0.225061	0.621655	0.846715	1.15328	FALSE	0.219205	clusterA
TCGA-CA-6715	Alive	<65	MALE	Stage III	T3	M0	N1	0.766423	0.575426	0.524331	1.09976	1.86618	FALSE	0.370436	clusterA
TCGA-AA-3818	Dead	>=65	FEMALE	Stage II	T3	M0	N0	0.340633	0.670316	0.237226	0.907543	1.24818	FALSE	0.272004	clusterA
TCGA-AA-3710	Alive	>=65	FEMALE	Stage II	T3	M0	N0	0.109489	0.225061	0.0973236	0.322384	0.431873	FALSE	0.071528	clusterB
TCGA-AA-3950	Alive	>=65	FEMALE	Stage II	T3	M0	N0	0.148418	0.36253	0.0973236	0.459854	0.608273	FALSE	0.110175	clusterB
TCGA-A6-6138	Alive	<65	MALE	Stage I	T2	M0	N0	0.506083	0.225061	0.708029	0.93309	1.43917	FALSE	0.364822	clusterB
TCGA-DM-A28E	Alive	>=65	FEMALE	Stage II	T3	M0	N0	0.383212	0.487835	0.437956	0.925791	1.309	FALSE	0.170001	clusterA
TCGA-D5-6538	Alive	>=65	FEMALE	Stage III	T3	M0	N2	0.981752	0.861314	0.892944	1.75426	2.73601	TRUE	0.919719	clusterA
TCGA-AA-3715	Dead	>=65	MALE	Stage II	T3	M0	N0	0.1618	0.36253	0.0973236	0.459854	0.621655	TRUE	0.340818	clusterB
TCGA-AA-3506	Alive	>=65	MALE	Stage I	T2	M0	N0	0.250608	0.36253	0.309002	0.671533	0.922141	FALSE	0.173904	clusterB
TCGA-AU-3779	Alive	>=65	FEMALE	Stage II	T3	M0	N0	0.810219	0.670316	0.976886	1.6472	2.45742	TRUE	0.920893	clusterB
TCGA-CK-5916	Dead	>=65	FEMALE	Stage I	T1	M0	N0	0.0389294	0.080292	0.0973236	0.177616	0.216545	FALSE	0.00895776	clusterA
TCGA-A6-2685	Alive	<65	FEMALE	Stage II	T3	M0	N0	0.383212	0.575426	0.36618	0.941606	1.32482	TRUE	0.535404	clusterC
TCGA-CK-5914	Alive	>=65	MALE	Stage III	T3	MX	N1	0.810219	0.861314	0.708029	1.56934	2.37956	TRUE	0.554627	clusterB
TCGA-A6-2686	Alive	>=65	FEMALE	Stage II	T3	M0	N0	0.711679	0.861314	0.621655	1.48297	2.19465	TRUE	0.724416	clusterC
TCGA-CA-5255	Alive	<65	MALE	Stage II	T3	M0	N0	0.321168	0.670316	0.237226	0.907543	1.22871	TRUE	0.677149	clusterA
TCGA-A6-A5ZU	Alive	<65	MALE	Stage III	T3	M0	N1	0.931873	0.96837	0.524331	1.4927	2.42457	TRUE	1	clusterA
TCGA-NH-A50V	Alive	>=65	MALE	Stage III	T3	M0	N2	0.457421	0.080292	0.832117	0.912409	1.36983	FALSE	0.340146	clusterB
TCGA-QG-A5YX	Alive	<65	FEMALE	Stage II	T3	MX	N0	0.506083	0.575426	0.237226	0.812652	1.31873	FALSE	0.28457	clusterB
TCGA-A6-2677	Alive	>=65	FEMALE	Stage III	T3	M0	N2	0.650852	0.575426	0.309002	0.884428	1.53528	FALSE	0.261151	clusterA
TCGA-CA-6717	Alive	<65	MALE	Stage II	T3	M0	N0	0.0389294	0.080292	0.0973236	0.177616	0.216545	FALSE	0.0683694	clusterC
TCGA-NH-A6GC	Alive	>=65	FEMALE	Stage IV	T4	M1	N1	0.931873	1	0.621655	1.62165	2.55353	TRUE	0.695204	clusterC
TCGA-AA-3562	Alive	>=65	MALE	Stage III	T3	M0	N2	0.879562	0.861314	0.770073	1.63139	2.51095	TRUE	0.820594	clusterA
TCGA-A6-4105	Dead	>=65	MALE	Stage II	T3	M0	N0	0.684915	0.670316	0.832117	1.50243	2.18735	TRUE	0.979528	clusterB
TCGA-A6-6141	Alive	<65	MALE	Stage II	T3	M0	N0	0.0389294	0.080292	0.0973236	0.177616	0.216545	FALSE	0.0528812	clusterA
TCGA-CK-6747	Alive	>=65	FEMALE	Stage II	T3	MX	N0	0.0389294	0.080292	0.0973236	0.177616	0.216545	FALSE	0.0577318	clusterB
TCGA-AU-6004	Alive	>=65	FEMALE	Stage I	T2	M0	N0	0.180049	0.225061	0.0973236	0.322384	0.502433	FALSE	0.0741494	clusterB
TCGA-A6-2672	Alive	>=65	FEMALE	Stage III	T3	M0	N1	0.180049	0.080292	0.309002	0.389294	0.569343	FALSE	0.035186	clusterB
TCGA-QG-A5Z2	Alive	<65	MALE	Stage I	T2	M0	N0	0.0888078	0.080292	0.0973236	0.177616	0.266423	FALSE	0.0528257	clusterB
TCGA-A6-6780	Alive	>=65	MALE	Stage II	T3	MX	N0	0.1618	0.225061	0.0973236	0.322384	0.484185	FALSE	0.175504	clusterB
TCGA-F4-6459	Dead	<65	FEMALE	Stage III	T3	M0	N2	0.72871	0.773723	0.892944	1.66667	2.39538	TRUE	0.759618	clusterC
TCGA-NH-A8F7	Alive	<65	FEMALE	Stage II	T3	MX	N0	0.766423	0.670316	0.832117	1.50243	2.26886	TRUE	0.954276	clusterA
TCGA-G4-6321	Alive	<65	FEMALE	Stage III	T2	MX	N1	0.0389294	0.080292	0.0973236	0.177616	0.216545	FALSE	0.0101934	clusterC
TCGA-AA-3524	Alive	>=65	MALE	Stage II	T3	M0	N0	0.419708	0.575426	0.36618	0.941606	1.36131	FALSE	0.303827	clusterB
TCGA-DM-A1D0	Alive	>=65	FEMALE	Stage II	T3	M0	N0	0.746959	0.36253	0.708029	1.07056	1.81752	FALSE	0.389759	clusterA
TCGA-G4-6307	Alive	<65	FEMALE	Stage III	T3	M0	N1	0.72871	0.931873	0.621655	1.55353	2.28224	TRUE	0.719702	clusterA
TCGA-DM-A1HB	Alive	>=65	MALE	Stage III	T3	M0	N1	0.0389294	0.080292	0.0973236	0.177616	0.216545	FALSE	0.0544724	clusterB
TCGA-AA-3697	Alive	>=65	MALE	Stage II	T3	M0	N0	0.892944	0.773723	0.940389	1.71411	2.60706	TRUE	0.76648	clusterB
TCGA-AA-3672	Alive	>=65	FEMALE	Stage III	T3	M0	N1	0.148418	0.225061	0.0973236	0.322384	0.470803	FALSE	0.0460676	clusterB
TCGA-AA-3684	Alive	>=65	FEMALE	Stage IV	T4	M1	N2	0.266423	0.36253	0.237226	0.599757	0.86618	TRUE	0.694902	clusterC
TCGA-A6-2684	Alive	>=65	FEMALE	Stage I	T2	M0	N0	0.261557	0.487835	0.237226	0.725061	0.986618	FALSE	0.221666	clusterC
TCGA-AA-3971	Alive	<65	MALE	Stage III	T3	M0	N1	0.746959	0.670316	0.832117	1.50243	2.24939	TRUE	0.678779	clusterA
TCGA-AA-3989	Dead	>=65	MALE	Stage IV	T3	M1	N2	0.711679	0.773723	0.437956	1.21168	1.92336	TRUE	0.588333	clusterA
TCGA-AD-6548	Alive	>=65	FEMALE	Stage I	T2	M0	N0	0.293187	0.225061	0.36618	0.591241	0.884428	FALSE	0.188118	clusterB
TCGA-A6-2674	Alive	>=65	MALE	Stage IV	T3	M1	N2	0.356448	0.36253	0.237226	0.599757	0.956204	TRUE	0.889478	clusterC
TCGA-AZ-4614	Dead	>=65	FEMALE	Stage IV	T4	M1	N1	0.506083	0.487835	0.708029	1.19586	1.70195	TRUE	0.517514	clusterA
TCGA-NH-A5IV	Alive	>=65	FEMALE	Stage II	T3	MX	N0	0.0389294	0.080292	0.0973236	0.177616	0.216545	FALSE	0.000542474	clusterA
TCGA-A6-5664	Alive	>=65	MALE	Stage III	T4	MX	N2	0.1618	0.36253	0.0973236	0.459854	0.621655	FALSE	0.11794	clusterB
TCGA-AZ-4315	Alive	<65	MALE	Stage II	T3	M0	N0	0.109489	0.080292	0.0973236	0.177616	0.287105	FALSE	0.0654376	clusterB
TCGA-F4-6806	Alive	<65	FEMALE	Stage I	T2	M0	N0	0.293187	0.225061	0.437956	0.663017	0.956204	TRUE	0.236767	clusterA
TCGA-AA-3510	Alive	>=65	MALE	Stage II	T3	M0	N0	0.0888078	0.080292	0.0973236	0.177616	0.266423	FALSE	0.0530472	clusterA
TCGA-AY-A71X	Alive	<65	FEMALE	Stage I	T2	M0	N0	0.215328	0.080292	0.237226	0.317518	0.532847	TRUE	0.0644169	clusterA
TCGA-DM-A28F	Dead	>=65	MALE	Stage III	T3	M0	N1	0.867397	0.670316	0.940389	1.61071	2.4781	FALSE	0.605724	clusterA
TCGA-G4-6293	Alive	<65	FEMALE	Stage III	T3	M0	N1	0.276156	0.36253	0.309002	0.671533	0.947689	FALSE	0.153939	clusterB
TCGA-5M-AAT4	Dead	>=65	MALE	Stage IV	T3	M1	N0	0.766423	0.773723	0.621655	1.39538	2.1618	TRUE	0.879952	clusterA
TCGA-A6-5657	Alive	>=65	MALE	Stage III	T3	M0	N1	0.306569	0.36253	0.524331	0.886861	1.19343	TRUE	0.281407	clusterC
TCGA-AA-3941	Alive	>=65	FEMALE	Stage IV	T4	M1	N1	0.833333	0.96837	0.437956	1.40633	2.23966	TRUE	0.953781	clusterA
TCGA-DM-A28K	Alive	>=65	MALE	Stage II	T3	M0	N0	0.340633	0.773723	0.237226	1.01095	1.35158	FALSE	0.321439	clusterB
TCGA-CM-5344	Alive	<65	FEMALE	Stage III	T3	M0	N1	0.852798	0.773723	0.770073	1.5438	2.39659	TRUE	0.911447	clusterA
TCGA-AA-3517	Alive	<65	MALE	Stage II	T3	M0	N0	0.911192	0.773723	0.892944	1.66667	2.57786	TRUE	0.597254	clusterB
TCGA-G4-6309	Alive	<65	FEMALE	Stage III	T3	M0	N1	0.0389294	0.080292	0.0973236	0.177616	0.216545	FALSE	0.0192774	clusterB
TCGA-AY-6386	Alive	>=65	FEMALE	Stage III	T3	M0	N1	0.109489	0.225061	0.0973236	0.322384	0.431873	FALSE	0.055218	clusterB
TCGA-AA-3678	Alive	<65	FEMALE	Stage III	T2	M0	N1	0.439173	0.36253	0.708029	1.07056	1.50973	FALSE	0.390364	clusterB
TCGA-AA-A01X	Alive	>=65	FEMALE	Stage III	T2	M0	N1	0.684915	0.931873	0.524331	1.4562	2.14112	TRUE	0.841062	clusterA
TCGA-AA-3821	Alive	>=65	FEMALE	Stage I	T2	M0	N0	0.0389294	0.080292	0.0973236	0.177616	0.216545	FALSE	0.00824227	clusterA
TCGA-CM-6677	Alive	>=65	FEMALE	Stage II	T3	M0	N0	0.852798	0.861314	0.524331	1.38564	2.23844	TRUE	0.864778	clusterA
TCGA-CM-5861	Alive	<65	FEMALE	Stage II	T3	M0	N0	0.180049	0.225061	0.309002	0.534063	0.714112	FALSE	0.0863719	clusterB
TCGA-D5-6923	Alive	<65	MALE	Stage I	T2	M0	N0	0.478102	0.36253	0.524331	0.886861	1.36496	TRUE	0.42626	clusterB
TCGA-F4-6703	Alive	<65	MALE	Stage II	T3	M0	N0	0.0389294	0.080292	0.0973236	0.177616	0.216545	FALSE	0.102165	clusterC
TCGA-AZ-6605	Dead	>=65	MALE	Stage III	T4	M0	N1	0.399027	0.670316	0.36618	1.0365	1.43552	TRUE	0.583476	clusterA
TCGA-NH-A6GB	Alive	>=65	FEMALE	Stage III	T3	MX	N2	0.650852	0.575426	0.708029	1.28345	1.93431	TRUE	0.32501	clusterB
TCGA-CM-5349	Alive	>=65	FEMALE	Stage II	T3	M0	N0	0.439173	0.225061	0.770073	0.995134	1.43431	FALSE	0.279354	clusterA
TCGA-NH-A50U	Dead	<65	MALE	Stage IV	T4	M1	N0	0.931873	0.990268	0.36618	1.35645	2.28832	TRUE	0.825729	clusterA
TCGA-AA-3530	Alive	>=65	MALE	Stage I	T2	M0	N0	0.293187	0.36253	0.309002	0.671533	0.96472	FALSE	0.198092	clusterA
TCGA-DM-A28G	Dead	>=65	MALE	Stage II	T3	M0	N0	0.201946	0.080292	0.309002	0.389294	0.591241	FALSE	0.103708	clusterA
TCGA-D5-6537	Dead	<65	MALE	Stage III	T3	MX	N1	0.616788	0.773723	0.524331	1.29805	1.91484	FALSE	0.473826	clusterB
TCGA-D5-5539	Alive	<65	MALE	Stage III	T3	M0	N1	0.879562	0.861314	0.770073	1.63139	2.51095	TRUE	0.68057	clusterA
TCGA-CM-6163	Alive	>=65	MALE	Stage I	T1	M0	N0	0.684915	0.773723	0.708029	1.48175	2.16667	TRUE	0.741995	clusterA
TCGA-AA-3837	Alive	>=65	MALE	Stage II	T3	M0	N0	0.506083	0.773723	0.437956	1.21168	1.71776	TRUE	0.978856	clusterA
TCGA-CK-4947	Alive	<65	FEMALE	Stage III	T4	M0	N1	0.201946	0.080292	0.36618	0.446472	0.648418	FALSE	0.134736	clusterB
TCGA-CA-5256	Alive	<65	FEMALE	Stage II	T3	M0	N0	0.879562	0.96837	0.621655	1.59002	2.46959	TRUE	0.536319	clusterB
TCGA-CM-6167	Alive	<65	FEMALE	Stage III	T3	M0	N2	0.419708	0.773723	0.36618	1.1399	1.55961	FALSE	0.542663	clusterC
TCGA-4N-A93T	Alive	>=65	MALE	Stage III	T4	M0	N1	0.72871	0.487835	0.832117	1.31995	2.04866	FALSE	0.39193	clusterA
TCGA-AA-3521	Alive	>=65	MALE	Stage II	T3	M0	N0	0.931873	0.670316	0.940389	1.61071	2.54258	TRUE	0.872628	clusterA
TCGA-CA-5797	Alive	<65	MALE	Stage II	T3	M0	N0	0.787105	0.670316	0.940389	1.61071	2.39781	TRUE	0.995754	clusterA
TCGA-CM-6166	Alive	<65	FEMALE	Stage I	T2	M0	N0	0.72871	0.861314	0.36618	1.22749	1.9562	FALSE	0.389869	clusterA
TCGA-CK-4951	Dead	>=65	FEMALE	Stage II	T3	M0	N0	0.0389294	0.080292	0.0973236	0.177616	0.216545	FALSE	0.0688176	clusterB
TCGA-CA-6719	Alive	>=65	MALE	Stage II	T3	M0	N0	0.892944	0.575426	0.965937	1.54136	2.43431	TRUE	0.833707	clusterA
TCGA-AA-A02R	Dead	>=65	FEMALE	Stage II	T3	M0	N0	0.1618	0.225061	0.0973236	0.322384	0.484185	FALSE	0.0600647	clusterA
TCGA-AA-A02O	Alive	>=65	MALE	Stage II	T3	M0	N0	0.457421	0.670316	0.237226	0.907543	1.36496	FALSE	0.377922	clusterB
TCGA-A6-5666	Alive	>=65	MALE	Stage II	T4	M0	N0	0.585158	0.487835	0.621655	1.10949	1.69465	TRUE	0.37279	clusterA
TCGA-AY-5543	Alive	>=65	FEMALE	Stage IV	T3	M1	N1	0.53163	0.487835	0.892944	1.38078	1.91241	FALSE	0.34701	clusterB
TCGA-AA-3845	Dead	>=65	FEMALE	Stage II	T3	M0	N0	0.23601	0.36253	0.237226	0.599757	0.835766	FALSE	0.141504	clusterB
TCGA-F4-6704	Alive	<65	MALE	Stage III	T3	MX	N2	0.616788	0.670316	0.621655	1.29197	1.90876	TRUE	0.751088	clusterC
TCGA-AA-3856	Alive	<65	MALE	Stage II	T3	M0	N0	0.911192	0.861314	0.770073	1.63139	2.54258	TRUE	0.76715	clusterA
TCGA-A6-6781	Alive	<65	MALE	Stage III	T4	MX	N1	0.0389294	0.080292	0.0973236	0.177616	0.216545	FALSE	0.0590436	clusterB
TCGA-D5-6920	Alive	>=65	FEMALE	Stage II	T3	M0	N0	0.180049	0.225061	0.0973236	0.322384	0.502433	TRUE	0.0551141	clusterB
TCGA-D5-5538	Alive	<65	FEMALE	Stage III	T3	M0	N1	0.506083	0.36253	0.437956	0.800487	1.30657	FALSE	0.270753	clusterA
TCGA-AA-3867	Alive	>=65	MALE	Stage IV	T3	M1	N2	0.976886	0.773723	0.998783	1.77251	2.74939	TRUE	0.66067	clusterA
TCGA-A6-6782	Alive	>=65	MALE	Stage II	T4	MX	N0	0.548662	0.487835	0.708029	1.19586	1.74453	TRUE	0.656072	clusterC
TCGA-A6-6654	Alive	>=65	FEMALE	Stage III	T3	M0	N1	0.321168	0.670316	0.36618	1.0365	1.35766	TRUE	0.919888	clusterA
TCGA-G4-6311	Alive	>=65	MALE	Stage III	T3	MX	N1	0.911192	0.773723	0.708029	1.48175	2.39294	TRUE	1	clusterA
TCGA-A6-3807	Alive	<65	FEMALE	Stage III	T3	M0	N2	0.810219	0.487835	0.940389	1.42822	2.23844	TRUE	0.988794	clusterA
TCGA-AZ-5403	Dead	<65	MALE	Stage II	T3	MX	N0	0.787105	0.670316	0.621655	1.29197	2.07908	TRUE	0.791544	clusterA
TCGA-AD-6888	Dead	>=65	MALE	Stage III	T3	M0	N1	0.616788	0.773723	0.524331	1.29805	1.91484	TRUE	0.830808	clusterB
TCGA-G4-6628	Alive	>=65	MALE	Stage I	T2	M0	N0	0.148418	0.225061	0.0973236	0.322384	0.470803	FALSE	0.140106	clusterB
TCGA-DM-A1D6	Dead	>=65	MALE	Stage II	T3	M0	N0	0.419708	0.36253	0.770073	1.1326	1.55231	FALSE	0.352481	clusterA
TCGA-CM-5341	Alive	>=65	FEMALE	Stage III	T2	M0	N1	0.684915	0.670316	0.832117	1.50243	2.18735	TRUE	0.592024	clusterA
TCGA-AA-3514	Alive	>=65	FEMALE	Stage I	T2	M0	N0	0.276156	0.36253	0.0973236	0.459854	0.73601	FALSE	0.0983977	clusterA
TCGA-AA-3660	Alive	<65	FEMALE	Stage II	T3	M0	N0	0.616788	0.487835	0.892944	1.38078	1.99757	FALSE	0.55538	clusterA
TCGA-AA-3833	Alive	<65	FEMALE	Stage II	T3	M0	N0	0.0389294	0.080292	0.0973236	0.177616	0.216545	FALSE	0.0191957	clusterB
TCGA-AA-A01P	Dead	>=65	FEMALE	Stage III	T3	M0	N1	0.109489	0.080292	0.0973236	0.177616	0.287105	FALSE	0.0203869	clusterB
TCGA-AA-A00Z	Alive	>=65	MALE	Stage II	T3	M0	N0	0.616788	0.575426	0.437956	1.01338	1.63017	FALSE	0.335591	clusterB
TCGA-CM-5863	Alive	<65	FEMALE	Stage III	T3	M0	N1	0.180049	0.225061	0.0973236	0.322384	0.502433	FALSE	0.323303	clusterA
TCGA-AZ-6598	Dead	>=65	FEMALE	Stage II	T3	MX	N0	0.439173	0.670316	0.237226	0.907543	1.34672	FALSE	0.31713	clusterC
TCGA-AA-3679	Alive	<65	MALE	Stage IV	T3	M1	N2	0.879562	0.931873	0.621655	1.55353	2.43309	FALSE	0.574387	clusterA
TCGA-G4-6294	Dead	>=65	MALE	Stage IV	T3	M1	N1	0.506083	0.487835	0.621655	1.10949	1.61557	FALSE	0.475496	clusterA
TCGA-A6-4107	Alive	<65	FEMALE	Stage III	T3	M0	N1	0.616788	0.773723	0.524331	1.29805	1.91484	TRUE	0.785678	clusterA
TCGA-DM-A1D4	Dead	>=65	MALE	Stage II	T3	M0	N0	0.419708	0.225061	0.621655	0.846715	1.26642	FALSE	0.327519	clusterB
TCGA-CA-6716	Alive	>=65	MALE	Stage II	T3	M0	N0	0.684915	0.861314	0.621655	1.48297	2.16788	TRUE	0.863435	clusterA
TCGA-AA-A01V	Alive	<65	MALE	Stage I	T2	M0	N0	0.0888078	0.080292	0.0973236	0.177616	0.266423	FALSE	0.100458	clusterB
TCGA-AA-3844	Alive	>=65	FEMALE	Stage III	T3	M0	N2	0.457421	0.861314	0.309002	1.17032	1.62774	FALSE	0.507199	clusterB
TCGA-D5-6541	Alive	<65	MALE	Stage II	T3	M0	N0	0.276156	0.080292	0.437956	0.518248	0.794404	FALSE	0.175951	clusterA
TCGA-AA-3870	Alive	>=65	FEMALE	Stage IV	T3	M1	N2	0.439173	0.670316	0.621655	1.29197	1.73114	FALSE	0.481354	clusterA
TCGA-D5-6532	Alive	<65	MALE	Stage II	T3	M0	N0	0.419708	0.36253	0.621655	0.984185	1.40389	FALSE	0.377187	clusterA
TCGA-CM-6169	Alive	>=65	MALE	Stage II	T3	M0	N0	0.585158	0.36253	0.770073	1.1326	1.71776	FALSE	0.419032	clusterA
TCGA-D5-5541	Alive	<65	MALE	Stage III	T3	M0	N1	0.711679	0.487835	0.940389	1.42822	2.1399	TRUE	0.508317	clusterA
TCGA-DM-A1DB	Dead	>=65	MALE	Stage II	T3	M0	N0	0.684915	0.575426	0.621655	1.19708	1.882	FALSE	0.419119	clusterA
TCGA-D5-6530	Alive	<65	MALE	Stage I	T2	M0	N0	0.0888078	0.080292	0.0973236	0.177616	0.266423	FALSE	0.0767912	clusterB
TCGA-AA-3855	Alive	>=65	MALE	Stage I	T2	M0	N0	0.399027	0.487835	0.621655	1.10949	1.50852	TRUE	0.389006	clusterB
TCGA-CM-5868	Alive	<65	FEMALE	Stage IV	T4	M1	N1	0.684915	0.861314	0.524331	1.38564	2.07056	FALSE	0.577616	clusterA
TCGA-AA-3519	Alive	<65	MALE	Stage III	T3	M0	N1	0.616788	0.670316	0.892944	1.56326	2.18005	TRUE	0.592766	clusterB
TCGA-AA-3526	Alive	<65	MALE	Stage I	T2	M0	N0	0.321168	0.36253	0.309002	0.671533	0.992701	FALSE	0.260264	clusterB
TCGA-DM-A28M	Alive	<65	MALE	Stage II	T3	M0	N0	0.711679	0.96837	0.36618	1.33455	2.04623	TRUE	0.931084	clusterB
TCGA-D5-6926	Alive	>=65	MALE	Stage III	T4	M0	N1	0.616788	0.36253	0.770073	1.1326	1.74939	TRUE	0.603271	clusterA
TCGA-AA-3534	Alive	>=65	FEMALE	Stage II	T3	M0	N0	0.585158	0.861314	0.309002	1.17032	1.75547	FALSE	0.504786	clusterA
TCGA-G4-6317	Alive	<65	FEMALE	Stage III	T3	MX	N2	0.953771	0.931873	0.770073	1.70195	2.65572	TRUE	0.677374	clusterA
TCGA-AA-A03J	Alive	>=65	FEMALE	Stage I	T2	M0	N0	0.72871	0.861314	0.708029	1.56934	2.29805	TRUE	0.960729	clusterA
TCGA-CM-6680	Alive	>=65	FEMALE	Stage III	T3	M0	N2	0.148418	0.225061	0.0973236	0.322384	0.470803	FALSE	0.0545217	clusterB
TCGA-AA-A01K	Alive	>=65	FEMALE	Stage III	T3	M0	N2	0.650852	0.36253	0.832117	1.19465	1.8455	FALSE	0.405611	clusterA
TCGA-AA-3984	Alive	<65	FEMALE	Stage II	T3	M0	N0	0.293187	0.487835	0.237226	0.725061	1.01825	FALSE	0.209972	clusterB
TCGA-D5-6536	Alive	>=65	MALE	Stage II	T3	M0	N0	0.321168	0.36253	0.524331	0.886861	1.20803	TRUE	0.388134	clusterB
TCGA-AD-A5EK	Alive	<65	MALE	Stage I	T2	MX	N0	0.911192	0.990268	0.36618	1.35645	2.26764	FALSE	0.58881	clusterA
TCGA-AA-3663	Alive	<65	MALE	Stage II	T3	M0	N0	0.215328	0.36253	0.0973236	0.459854	0.675182	FALSE	0.180014	clusterB
TCGA-AZ-6607	Dead	>=65	MALE	Stage IV	T4	M1	N2	0.746959	0.773723	0.621655	1.39538	2.14234	TRUE	0.827749	clusterC
TCGA-AA-3520	Alive	>=65	FEMALE	Stage II	T3	M0	N0	0.383212	0.225061	0.621655	0.846715	1.22993	FALSE	0.244516	clusterA
TCGA-AA-3543	Alive	>=65	MALE	Stage I	T2	M0	N0	0.23601	0.080292	0.237226	0.317518	0.553528	FALSE	0.120287	clusterB
TCGA-AZ-5407	Alive	<65	FEMALE	Stage I	T1	M0	N0	0.293187	0.36253	0.524331	0.886861	1.18005	FALSE	0.241111	clusterB
TCGA-G4-6314	Alive	>=65	FEMALE	Stage IV	T3	M1	N2	0.852798	0.670316	0.621655	1.29197	2.14477	TRUE	0.789946	clusterA
TCGA-CM-5348	Alive	>=65	MALE	Stage III	T3	M0	N1	0.585158	0.36253	0.770073	1.1326	1.71776	TRUE	0.996398	clusterC
TCGA-CK-6751	Alive	>=65	FEMALE	Stage I	T2	MX	N0	0.0888078	0.080292	0.0973236	0.177616	0.266423	FALSE	0.0373543	clusterB
TCGA-D5-6929	Alive	<65	FEMALE	Stage IV	T3	M1	N1	0.478102	0.487835	0.708029	1.19586	1.67397	TRUE	0.839874	clusterA
TCGA-AA-3675	Alive	>=65	MALE	Stage II	T3	M0	N0	0.180049	0.225061	0.309002	0.534063	0.714112	FALSE	0.147804	clusterB
TCGA-A6-2681	Alive	>=65	FEMALE	Stage II	T3	M0	N0	0.616788	0.861314	0.437956	1.29927	1.91606	TRUE	0.615621	clusterA
TCGA-AA-3869	Dead	>=65	MALE	Stage IV	T4	M1	N2	0.766423	0.861314	0.621655	1.48297	2.24939	TRUE	0.731188	clusterB
TCGA-DM-A282	Alive	<65	FEMALE	Stage II	T3	M0	N0	0.321168	0.487835	0.237226	0.725061	1.04623	FALSE	0.200955	clusterA
TCGA-D5-7000	Alive	>=65	FEMALE	Stage I	T2	M0	N0	0.351582	0.575426	0.237226	0.812652	1.16423	FALSE	0.423195	clusterA
TCGA-AM-5821	Alive	>=65	FEMALE	Stage II	T3	M0	N0	0.180049	0.225061	0.309002	0.534063	0.714112	FALSE	0.180419	clusterB
TCGA-G4-6298	Dead	>=65	MALE	Stage III	T4	MX	N1	0.506083	0.487835	0.621655	1.10949	1.61557	TRUE	0.478369	clusterA
TCGA-AA-A01S	Alive	<65	FEMALE	Stage III	T3	M0	N1	0.565693	0.36253	0.437956	0.800487	1.36618	FALSE	0.283537	clusterA
TCGA-NH-A8F8	Dead	>=65	MALE	Stage IV	T4	M1	N2	0.53163	0.36253	0.892944	1.25547	1.7871	TRUE	0.386777	clusterA
TCGA-AA-3966	Alive	>=65	FEMALE	Stage II	T3	M0	N0	0.419708	0.670316	0.437956	1.10827	1.52798	TRUE	0.547885	clusterB
TCGA-AA-3516	Dead	>=65	FEMALE	Stage III	T3	M0	N2	0.0888078	0.080292	0.0973236	0.177616	0.266423	FALSE	0.00971042	clusterB
TCGA-A6-2676	Alive	>=65	FEMALE	Stage II	T4	M0	N0	0.201946	0.225061	0.0973236	0.322384	0.524331	TRUE	0.077314	clusterB
TCGA-AA-3846	Alive	>=65	FEMALE	Stage II	T3	M0	N0	0.942822	0.96837	0.437956	1.40633	2.34915	TRUE	0.8207	clusterB
TCGA-AA-3544	Alive	>=65	MALE	Stage I	T2	M0	N0	0.616788	0.575426	0.708029	1.28345	1.90024	FALSE	0.442652	clusterA
TCGA-AA-3956	Alive	>=65	MALE	Stage II	T3	M0	N0	0.585158	0.487835	0.621655	1.10949	1.69465	FALSE	0.359091	clusterA
TCGA-AA-3532	Alive	<65	MALE	Stage II	T3	M0	N0	0.746959	0.773723	0.770073	1.5438	2.29075	TRUE	0.874371	clusterB
TCGA-AA-3955	Alive	<65	MALE	Stage III	T2	M0	N2	0.506083	0.861314	0.524331	1.38564	1.89173	TRUE	0.851654	clusterB
TCGA-CK-5912	Dead	>=65	MALE	Stage I	T2	MX	N0	0.953771	0.96837	0.621655	1.59002	2.5438	TRUE	0.683905	clusterA
TCGA-AD-6895	Alive	>=65	MALE	Stage III	T3	M0	N1	0.109489	0.080292	0.0973236	0.177616	0.287105	FALSE	0.066685	clusterB
TCGA-AA-3556	Alive	>=65	MALE	Stage I	T2	M0	N0	0.457421	0.36253	0.36618	0.72871	1.18613	TRUE	0.289634	clusterB
TCGA-CM-6678	Alive	<65	FEMALE	Stage IV	T4	M1	N1	0.506083	0.773723	0.36618	1.1399	1.64599	FALSE	0.59311	clusterA
TCGA-AA-3851	Alive	>=65	MALE	Stage II	T3	M0	N0	0.852798	0.861314	0.524331	1.38564	2.23844	TRUE	0.745883	clusterA
TCGA-CM-5860	Alive	<65	MALE	Stage II	T3	M0	N0	0.787105	0.773723	0.832117	1.60584	2.39294	TRUE	0.817207	clusterA
TCGA-A6-5661	Alive	>=65	FEMALE	Stage II	T3	M0	N0	0.148418	0.080292	0.237226	0.317518	0.465937	TRUE	0.0785846	clusterB
TCGA-DM-A1DA	Dead	>=65	FEMALE	Stage III	T3	M0	N2	0.787105	0.861314	0.621655	1.48297	2.27007	TRUE	0.90338	clusterA
TCGA-CM-6162	Alive	<65	FEMALE	Stage III	T3	M0	N1	0.0389294	0.080292	0.0973236	0.177616	0.216545	FALSE	0.0134138	clusterC
TCGA-AA-3522	Alive	>=65	MALE	Stage II	T3	M0	N0	0.457421	0.487835	0.437956	0.925791	1.38321	FALSE	0.35484	clusterB
TCGA-F4-6807	Alive	<65	FEMALE	Stage III	T3	M0	N2	0.439173	0.36253	0.621655	0.984185	1.42336	FALSE	0.310713	clusterC
TCGA-AA-3930	Dead	>=65	MALE	Stage IV	T3	M1	N2	0.399027	0.36253	0.437956	0.800487	1.19951	FALSE	0.414517	clusterA
TCGA-AZ-6599	Dead	>=65	MALE	Stage I	T2	MX	N0	0.0888078	0.080292	0.0973236	0.177616	0.266423	FALSE	0.0586268	clusterA
TCGA-AA-3947	Alive	<65	FEMALE	Stage II	T4	M0	N0	0.0888078	0.080292	0.0973236	0.177616	0.266423	FALSE	0.00909902	clusterB
TCGA-AA-3841	Alive	>=65	MALE	Stage II	T3	M0	N0	0.892944	0.773723	0.832117	1.60584	2.49878	TRUE	0.933931	clusterA
TCGA-CM-6171	Alive	>=65	FEMALE	Stage I	T2	M0	N0	0.250608	0.487835	0.0973236	0.585158	0.835766	TRUE	0.113985	clusterB
TCGA-CM-4743	Alive	>=65	MALE	Stage II	T3	M0	N0	0.0389294	0.080292	0.0973236	0.177616	0.216545	FALSE	0.0859622	clusterB
TCGA-AA-3814	Alive	>=65	FEMALE	Stage II	T3	M0	N0	0.766423	0.861314	0.524331	1.38564	2.15207	FALSE	0.516604	clusterB
TCGA-NH-A6GA	Dead	<65	MALE	Stage III	T4	MX	N2	0.367397	0.36253	0.940389	1.30292	1.67032	FALSE	0.491118	clusterA
TCGA-A6-2675	Alive	>=65	MALE	Stage II	T3	MX	N0	0.810219	0.861314	0.708029	1.56934	2.37956	TRUE	0.833755	clusterA
TCGA-G4-6297	Alive	<65	FEMALE	Stage IV	T3	M1	N2	0.457421	0.670316	0.437956	1.10827	1.56569	FALSE	0.623526	clusterA
TCGA-A6-5656	Alive	>=65	MALE	Stage I	T2	M0	N0	0.585158	0.36253	0.892944	1.25547	1.84063	FALSE	0.368285	clusterB
TCGA-AA-3553	Alive	<65	FEMALE	Stage I	T2	M0	N0	0.911192	0.773723	0.940389	1.71411	2.6253	TRUE	0.750441	clusterB
TCGA-DM-A0XD	Dead	>=65	MALE	Stage II	T3	M0	N0	0.383212	0.487835	0.309002	0.796837	1.18005	FALSE	0.316336	clusterA
TCGA-AA-3511	Alive	<65	MALE	Stage II	T4	M0	N0	0.810219	0.670316	0.940389	1.61071	2.42092	TRUE	0.629362	clusterA
TCGA-A6-A56B	Dead	<65	MALE	Stage III	T3	M0	N1	0.852798	0.575426	0.892944	1.46837	2.32117	TRUE	0.968396	clusterA
TCGA-A6-5667	Alive	<65	FEMALE	Stage III	T3	MX	N1	0.967153	0.96837	0.940389	1.90876	2.87591	TRUE	0.789615	clusterA
TCGA-AA-3866	Alive	>=65	FEMALE	Stage I	T2	M0	N0	0.892944	0.931873	0.770073	1.70195	2.59489	TRUE	0.945973	clusterA
TCGA-CM-6674	Alive	<65	MALE	Stage II	T3	M0	N0	0.0389294	0.080292	0.0973236	0.177616	0.216545	FALSE	0.0652626	clusterB
TCGA-CM-6170	Alive	>=65	FEMALE	Stage I	T2	M0	N0	0.766423	0.670316	0.892944	1.56326	2.32968	FALSE	0.530547	clusterA
TCGA-AZ-4616	Dead	>=65	FEMALE	Stage IV	T3	M1	N2	0.399027	0.575426	0.437956	1.01338	1.41241	TRUE	0.813832	clusterA
TCGA-AA-3994	Alive	>=65	MALE	Stage III	T3	M0	N1	0.250608	0.36253	0.36618	0.72871	0.979319	FALSE	0.395648	clusterA
TCGA-AA-3877	Alive	>=65	FEMALE	Stage I	T1	M0	N0	0.128954	0.225061	0.0973236	0.322384	0.451338	FALSE	0.0564222	clusterB
TCGA-WS-AB45	Alive	<65	FEMALE	Stage II	T3	MX	N0	0.23601	0.487835	0.0973236	0.585158	0.821168	FALSE	0.310241	clusterC
TCGA-CM-5864	Alive	<65	MALE	Stage I	T2	M0	N0	0.746959	0.670316	0.621655	1.29197	2.03893	TRUE	0.612969	clusterB
TCGA-CA-5254	Alive	<65	FEMALE	Stage II	T3	M0	N0	0.833333	0.931873	0.437956	1.36983	2.20316	TRUE	0.733727	clusterA
TCGA-D5-6898	Alive	<65	FEMALE	Stage I	T2	M0	N0	0.650852	0.487835	0.892944	1.38078	2.03163	TRUE	0.852529	clusterA
TCGA-AA-3696	Dead	>=65	FEMALE	Stage IV	T3	M1	N1	0.383212	0.575426	0.309002	0.884428	1.26764	FALSE	0.369804	clusterA
TCGA-DM-A280	Dead	>=65	FEMALE	Stage II	T3	M0	N0	0.215328	0.225061	0.237226	0.462287	0.677616	FALSE	0.258983	clusterB
TCGA-AA-A00O	Alive	>=65	FEMALE	Stage III	T3	M0	N2	0.367397	0.225061	0.621655	0.846715	1.21411	FALSE	0.413889	clusterC
TCGA-QG-A5YW	Alive	<65	FEMALE	Stage III	T3	MX	N2	0.852798	0.861314	0.770073	1.63139	2.48418	TRUE	0.872005	clusterB
TCGA-AD-6965	Alive	<65	MALE	Stage III	T4	M0	N2	0.684915	0.670316	0.621655	1.29197	1.97689	TRUE	0.536285	clusterA
TCGA-CK-4948	Alive	<65	FEMALE	Stage III	T3	M0	N1	0.548662	0.575426	0.524331	1.09976	1.64842	TRUE	0.43005	clusterB
TCGA-DM-A1HA	Alive	>=65	MALE	Stage III	T3	M0	N2	0.650852	0.36253	0.621655	0.984185	1.63504	FALSE	0.606977	clusterA
TCGA-F4-6809	Dead	<65	FEMALE	Stage IV	T3	M1	N1	0.478102	0.36253	0.524331	0.886861	1.36496	TRUE	0.243985	clusterC
TCGA-CM-4748	Alive	<65	MALE	Stage III	T4	M0	N1	0.148418	0.080292	0.0973236	0.177616	0.326034	FALSE	0.089772	clusterB
TCGA-AA-3858	Alive	>=65	MALE	Stage I	T2	M0	N0	0.565693	0.670316	0.770073	1.44039	2.00608	TRUE	0.419791	clusterB
TCGA-D5-6531	Alive	>=65	MALE	Stage II	T3	M0	N0	0.967153	0.990268	0.437956	1.42822	2.39538	TRUE	0.743481	clusterA
TCGA-AA-3662	Alive	>=65	FEMALE	Stage IV	T4	M1	N2	0.833333	0.861314	0.621655	1.48297	2.3163	TRUE	0.978669	clusterA
TCGA-AM-5820	Alive	<65	FEMALE	Stage IV	T4	M1	N2	0.419708	0.225061	0.524331	0.749392	1.1691	FALSE	0.272033	clusterA
TCGA-G4-6310	Alive	>=65	MALE	Stage III	T3	M0	N1	0.852798	0.773723	0.770073	1.5438	2.39659	TRUE	0.889827	clusterC
TCGA-AD-6889	Alive	>=65	MALE	Stage II	T3	M0	N0	0.0389294	0.080292	0.0973236	0.177616	0.216545	FALSE	0.0534436	clusterB
TCGA-AA-3872	Alive	<65	MALE	Stage IV	T4	M1	N2	0.879562	0.773723	0.892944	1.66667	2.54623	TRUE	0.938535	clusterC
TCGA-AA-A01R	Alive	<65	MALE	Stage III	T3	M0	N2	0.180049	0.225061	0.309002	0.534063	0.714112	FALSE	0.162522	clusterA
TCGA-AA-3975	Alive	>=65	MALE	Stage I	T2	M0	N0	0.810219	0.36253	0.832117	1.19465	2.00487	FALSE	0.335999	clusterA
TCGA-5M-AAT6	Dead	<65	FEMALE	Stage IV	T4	M1	N2	0.225061	0.080292	0.36618	0.446472	0.671533	FALSE	0.109463	clusterC
TCGA-D5-6931	Alive	>=65	MALE	Stage III	T4	M0	N2	0.225061	0.225061	0.36618	0.591241	0.816302	FALSE	0.312045	clusterA
TCGA-D5-6924	Alive	>=65	MALE	Stage II	T3	M0	N0	0.565693	0.487835	0.770073	1.25791	1.8236	TRUE	0.744436	clusterA
TCGA-AA-3860	Alive	<65	FEMALE	Stage III	T3	M0	N1	0.565693	0.575426	0.770073	1.3455	1.91119	FALSE	0.417101	clusterB
TCGA-A6-5665	Alive	>=65	FEMALE	Stage II	T3	M0	N0	0.109489	0.080292	0.237226	0.317518	0.427007	FALSE	0.0188632	clusterB
TCGA-D5-6540	Alive	>=65	MALE	Stage I	T2	M0	N0	0.23601	0.36253	0.0973236	0.459854	0.695864	FALSE	0.139789	clusterB
TCGA-CA-6718	Dead	<65	MALE	Stage II	T3	M0	N0	0.201946	0.080292	0.309002	0.389294	0.591241	FALSE	0.196152	clusterA
TCGA-AA-3986	Alive	>=65	MALE	Stage I	T2	M0	N0	0.250608	0.225061	0.237226	0.462287	0.712895	FALSE	0.114384	clusterB
TCGA-A6-A566	Dead	<65	FEMALE	Stage III	T4	M0	N1	0.201946	0.36253	0.0973236	0.459854	0.6618	TRUE	0.168018	clusterA
TCGA-AZ-6608	Dead	<65	FEMALE	Stage III	T2	M0	N1	0.953771	0.773723	0.998783	1.77251	2.72628	TRUE	0.764788	clusterA
TCGA-AA-3712	Alive	>=65	MALE	Stage III	T3	M0	N2	0.953771	0.931873	0.832117	1.76399	2.71776	TRUE	0.858169	clusterB
TCGA-A6-5662	Alive	<65	MALE	Stage IV	T3	M1	N2	0.53163	0.225061	0.965937	1.191	1.72263	FALSE	0.358726	clusterA
TCGA-AA-3831	Alive	>=65	MALE	Stage II	T3	M0	N0	0.128954	0.080292	0.0973236	0.177616	0.306569	FALSE	0.159622	clusterB
TCGA-AA-A02H	Dead	>=65	FEMALE	Stage IV	T3	M1	N2	0.72871	0.36253	0.940389	1.30292	2.03163	TRUE	0.935233	clusterB
TCGA-CM-6676	Alive	>=65	MALE	Stage I	T2	M0	N0	0.548662	0.225061	0.976886	1.20195	1.75061	TRUE	0.566886	clusterA
TCGA-AA-3685	Alive	>=65	MALE	Stage II	T3	M0	N0	0.987835	0.861314	0.992701	1.85401	2.84185	TRUE	0.954147	clusterB
TCGA-CK-5915	Alive	<65	MALE	Stage I	T2	MX	N0	0.942822	0.980535	0.36618	1.34672	2.28954	TRUE	0.551609	clusterB
TCGA-AA-3548	Alive	>=65	FEMALE	Stage III	T3	M0	N2	0.506083	0.487835	0.770073	1.25791	1.76399	TRUE	0.371564	clusterA
TCGA-F4-6569	Alive	<65	MALE	Stage I	T2	M0	N0	0.367397	0.670316	0.0973236	0.76764	1.13504	FALSE	0.313716	clusterC
TCGA-F4-6461	Dead	<65	FEMALE	Stage III	T4	M0	N2	0.250608	0.225061	0.0973236	0.322384	0.572993	FALSE	0.0596893	clusterC
TCGA-F4-6854	Alive	>=65	FEMALE	Stage II	T3	M0	N0	0.419708	0.36253	0.708029	1.07056	1.49027	FALSE	0.386145	clusterA
TCGA-F4-6856	Alive	<65	MALE	Stage I	T2	M0	N0	0.0389294	0.080292	0.0973236	0.177616	0.216545	FALSE	0.0896603	clusterA
TCGA-AY-A54L	Alive	>=65	FEMALE	Stage I	T2	M0	N0	0.746959	0.931873	0.237226	1.1691	1.91606	TRUE	0.551354	clusterB
TCGA-AA-3538	Alive	<65	FEMALE	Stage I	T2	M0	N0	0.766423	0.670316	0.708029	1.37835	2.14477	FALSE	0.44662	clusterB
TCGA-AA-3842	Alive	<65	MALE	Stage III	T2	M0	N1	0.953771	0.990268	0.524331	1.5146	2.46837	TRUE	0.888848	clusterA
TCGA-AZ-4308	Alive	<65	FEMALE	Stage III	T3	M0	N1	0.53163	0.36253	0.832117	1.19465	1.72628	FALSE	0.248076	clusterA
TCGA-CK-6746	Alive	>=65	FEMALE	Stage II	T4	MX	N0	0.180049	0.225061	0.0973236	0.322384	0.502433	FALSE	0.130369	clusterA
TCGA-AA-3509	Alive	<65	FEMALE	Stage II	T3	M0	N0	0.367397	0.670316	0.237226	0.907543	1.27494	FALSE	0.264694	clusterB
TCGA-AA-3680	Dead	>=65	FEMALE	Stage IV	T4	M1	N2	0.266423	0.225061	0.36618	0.591241	0.857664	TRUE	0.133681	clusterA
TCGA-AA-3542	Alive	>=65	MALE	Stage III	T3	M0	N2	0.987835	0.861314	0.992701	1.85401	2.84185	TRUE	0.729148	clusterA
TCGA-A6-6650	Alive	>=65	FEMALE	Stage II	T3	M0	N0	0.810219	0.670316	0.940389	1.61071	2.42092	TRUE	0.879798	clusterB
TCGA-A6-6140	Alive	<65	MALE	Stage II	T3	M0	N0	0.650852	0.487835	0.832117	1.31995	1.9708	TRUE	0.41975	clusterB
TCGA-AA-A024	Dead	>=65	MALE	Stage II	T3	M0	N0	0.0389294	0.080292	0.0973236	0.177616	0.216545	FALSE	0.139161	clusterB
TCGA-A6-2682	Dead	>=65	MALE	Stage IV	T4	M1	N1	0.276156	0.36253	0.237226	0.599757	0.875912	FALSE	0.208018	clusterB
TCGA-CM-6675	Alive	<65	MALE	Stage IV	T3	M1	N2	0.478102	0.225061	0.708029	0.93309	1.41119	FALSE	0.277503	clusterA
TCGA-DM-A1D7	Dead	>=65	MALE	Stage II	T3	M0	N0	0.548662	0.080292	0.832117	0.912409	1.46107	FALSE	0.308491	clusterB
TCGA-4T-AA8H	Alive	<65	FEMALE	Stage II	T3	MX	N0	0.787105	0.861314	0.708029	1.56934	2.35645	TRUE	0.859954	clusterA
TCGA-A6-6653	Alive	>=65	MALE	Stage I	T2	M0	N0	0.109489	0.080292	0.237226	0.317518	0.427007	FALSE	0.0881529	clusterB
TCGA-AA-3666	Dead	>=65	MALE	Stage III	T3	M0	N1	0.981752	0.990268	0.892944	1.88321	2.86496	TRUE	0.849943	clusterB
TCGA-F4-6460	Alive	<65	FEMALE	Stage III	T3	M0	N1	1	0.931873	0.832117	1.76399	2.76399	TRUE	0.999872	clusterA
TCGA-AA-3655	Alive	>=65	MALE	Stage II	T3	M0	N0	0.250608	0.225061	0.36618	0.591241	0.841849	FALSE	0.249625	clusterB
TCGA-AA-3673	Alive	<65	FEMALE	Stage II	T3	M0	N0	0.506083	0.670316	0.309002	0.979319	1.4854	FALSE	0.40009	clusterB
TCGA-AA-3952	Dead	>=65	MALE	Stage III	T3	M0	N2	0.684915	0.487835	0.892944	1.38078	2.06569	FALSE	0.457773	clusterA
TCGA-T9-A92H	Alive	>=65	MALE	Stage II	T3	M0	N0	0.650852	0.773723	0.437956	1.21168	1.86253	TRUE	0.531045	clusterA
TCGA-AY-4070	Dead	<65	FEMALE	Stage III	T3	M0	N2	0.53163	0.225061	0.832117	1.05718	1.58881	TRUE	0.850788	clusterA
TCGA-AY-A8YK	Alive	<65	MALE	Stage IV	T3	M1	N2	0.953771	0.931873	0.985401	1.91727	2.87105	TRUE	0.872952	clusterA
TCGA-CK-4950	Alive	>=65	FEMALE	Stage III	T3	M0	N1	0.306569	0.670316	0.0973236	0.76764	1.07421	TRUE	0.300726	clusterB
TCGA-F4-6570	Dead	>=65	FEMALE	Stage II	T3	M0	N0	0.128954	0.225061	0.237226	0.462287	0.591241	FALSE	0.0569706	clusterC
TCGA-AZ-6600	Dead	<65	MALE	Stage IV	T4	M1	N1	0.684915	0.773723	0.437956	1.21168	1.89659	TRUE	0.910954	clusterC
TCGA-AA-A00J	Alive	>=65	MALE	Stage III	T4	M0	N1	0.128954	0.080292	0.237226	0.317518	0.446472	FALSE	0.167174	clusterA
TCGA-AA-3667	Alive	<65	FEMALE	Stage I	T2	M0	N0	0.684915	0.773723	0.437956	1.21168	1.89659	TRUE	0.353852	clusterB
TCGA-AA-3554	Alive	<65	FEMALE	Stage II	T3	M0	N0	0.0389294	0.080292	0.0973236	0.177616	0.216545	FALSE	0.0579823	clusterB
TCGA-AZ-6606	Dead	>=65	MALE	Stage IV	T4	M1	N2	0.457421	0.225061	0.770073	0.995134	1.45255	TRUE	0.331593	clusterB
TCGA-AA-3852	Dead	>=65	MALE	Stage II	T3	M0	N0	0.293187	0.575426	0.237226	0.812652	1.10584	FALSE	0.308145	clusterB
TCGA-D5-6922	Alive	>=65	MALE	Stage III	T3	M0	N1	0.931873	0.773723	0.621655	1.39538	2.32725	TRUE	0.81677	clusterA
TCGA-A6-6137	Alive	<65	MALE	Stage III	T3	M0	N1	0.419708	0.36253	0.437956	0.800487	1.22019	FALSE	0.248756	clusterB
TCGA-AA-3495	Alive	>=65	MALE	Stage I	T2	M0	N0	0.911192	0.861314	0.770073	1.63139	2.54258	TRUE	0.837819	clusterB
TCGA-AA-3489	Dead	>=65	MALE	Stage II	T3	M0	N0	0.99635	0.773723	0.976886	1.75061	2.74696	TRUE	0.881643	clusterC
TCGA-G4-6322	Alive	>=65	MALE	Stage III	T3	MX	N1	0.225061	0.225061	0.0973236	0.322384	0.547445	FALSE	0.145821	clusterB
TCGA-SS-A7HO	Alive	<65	FEMALE	Stage II	T4	M0	N0	0.548662	0.670316	0.708029	1.37835	1.92701	TRUE	0.628901	clusterA
TCGA-AA-3811	Dead	>=65	FEMALE	Stage III	T3	M0	N2	0.585158	0.861314	0.437956	1.29927	1.88443	TRUE	0.896144	clusterA
TCGA-AD-A5EJ	Alive	>=65	FEMALE	Stage II	T3	MX	N0	0.0888078	0.080292	0.237226	0.317518	0.406326	FALSE	0.0140079	clusterB
TCGA-AA-3819	Alive	<65	FEMALE	Stage II	T3	M0	N0	0.340633	0.225061	0.437956	0.663017	1.00365	FALSE	0.142521	clusterB
TCGA-AA-A02Y	Alive	>=65	MALE	Stage I	T2	M0	N0	0.276156	0.487835	0.309002	0.796837	1.07299	FALSE	0.314441	clusterB
TCGA-AA-A022	Alive	>=65	FEMALE	Stage II	T4	M0	N0	0.23601	0.575426	0.237226	0.812652	1.04866	FALSE	0.208666	clusterA
TCGA-G4-6626	Dead	>=65	MALE	Stage II	T3	M0	N0	0.99635	0.773723	0.992701	1.76642	2.76277	TRUE	0.870374	clusterB
TCGA-AA-3875	Alive	>=65	FEMALE	Stage I	T1	M0	N0	0.321168	0.225061	0.621655	0.846715	1.16788	TRUE	0.410013	clusterB
TCGA-G4-6320	Alive	>=65	MALE	Stage III	T3	MX	N1	0.340633	0.487835	0.437956	0.925791	1.26642	FALSE	0.334107	clusterA
TCGA-CK-6748	Alive	<65	FEMALE	Stage IV	T3	M1	N1	0.711679	0.487835	0.940389	1.42822	2.1399	TRUE	0.943453	clusterA
TCGA-AA-3864	Alive	>=65	MALE	Stage II	T3	M0	N0	0.128954	0.080292	0.0973236	0.177616	0.306569	FALSE	0.071883	clusterB
TCGA-A6-6142	Alive	<65	FEMALE	Stage IV	T3	M1	N1	0.911192	0.670316	0.892944	1.56326	2.47445	TRUE	0.671686	clusterA
TCGA-A6-2678	Alive	<65	FEMALE	Stage III	T3	M0	N1	0.478102	0.36253	0.524331	0.886861	1.36496	FALSE	0.329759	clusterA
TCGA-CA-5796	Alive	<65	FEMALE	Stage II	T3	M0	N0	0.128954	0.36253	0.0973236	0.459854	0.588808	FALSE	0.131475	clusterA
TCGA-A6-A567	Dead	<65	MALE	Stage IV	T3	M1	N1	0.711679	0.487835	0.832117	1.31995	2.03163	TRUE	0.43362	clusterA
TCGA-AA-3713	Alive	>=65	MALE	Stage IV	T3	M1	N0	0.201946	0.225061	0.0973236	0.322384	0.524331	FALSE	0.149659	clusterB
TCGA-A6-6648	Alive	<65	MALE	Stage IV	T3	M1	N0	0.833333	0.861314	0.524331	1.38564	2.21898	TRUE	0.87194	clusterA
TCGA-A6-5660	Alive	>=65	MALE	Stage III	T3	M0	N2	0.911192	0.670316	0.832117	1.50243	2.41363	TRUE	0.849179	clusterA
TCGA-AZ-6601	Dead	>=65	MALE	Stage II	T3	M0	N0	0.0389294	0.080292	0.0973236	0.177616	0.216545	FALSE	0.0766109	clusterC
TCGA-5M-AATE	Alive	>=65	MALE	Stage II	T3	M0	N0	0.867397	0.96837	0.708029	1.6764	2.5438	TRUE	0.867166	clusterA
TCGA-CM-6161	Alive	<65	FEMALE	Stage I	T2	M0	N0	0.650852	0.861314	0.309002	1.17032	1.82117	TRUE	0.474778	clusterA
TCGA-AZ-4313	Alive	<65	FEMALE	Stage I	T1	M0	N0	0.201946	0.36253	0.237226	0.599757	0.801703	TRUE	0.189502	clusterB
TCGA-A6-6652	Alive	<65	MALE	Stage IV	T3	M1	N0	0.766423	0.670316	0.708029	1.37835	2.14477	FALSE	0.396314	clusterA
TCGA-F4-6808	Alive	<65	FEMALE	Stage I	T1	M0	N0	0.650852	0.575426	0.832117	1.40754	2.05839	TRUE	0.43138	clusterA
TCGA-DM-A28C	Dead	>=65	MALE	Stage II	T3	M0	N0	0.0389294	0.080292	0.309002	0.389294	0.428224	FALSE	0.122871	clusterA
TCGA-D5-6927	Alive	<65	MALE	Stage II	T3	M0	N0	0.0389294	0.080292	0.0973236	0.177616	0.216545	TRUE	0.0733291	clusterB
TCGA-AA-3681	Alive	>=65	FEMALE	Stage III	T3	M0	N1	0.616788	0.575426	0.524331	1.09976	1.71655	FALSE	0.380258	clusterB
TCGA-AA-3492	Dead	>=65	FEMALE	Stage II	T3	M0	N0	0.321168	0.36253	0.36618	0.72871	1.04988	FALSE	0.376606	clusterA
TCGA-A6-2671	Alive	>=65	MALE	Stage IV	T3	M1	N2	0.976886	0.861314	0.965937	1.82725	2.80414	TRUE	0.671778	clusterA
TCGA-D5-6535	Alive	>=65	FEMALE	Stage III	T3	MX	N1	0.833333	0.487835	0.892944	1.38078	2.21411	TRUE	0.77539	clusterA
TCGA-AA-A029	Alive	>=65	MALE	Stage II	T3	M0	N0	0.367397	0.861314	0.237226	1.09854	1.46594	FALSE	0.436677	clusterB
TCGA-CM-4747	Alive	<65	MALE	Stage IV	T4	M1	N1	0.585158	0.773723	0.708029	1.48175	2.06691	TRUE	0.800622	clusterA
TCGA-NH-A50T	Alive	>=65	FEMALE	Stage II	T3	MX	N0	0.852798	0.931873	0.621655	1.55353	2.40633	TRUE	0.726026	clusterA
TCGA-CM-6168	Alive	>=65	FEMALE	Stage II	T3	M0	N0	0.321168	0.36253	0.309002	0.671533	0.992701	FALSE	0.163966	clusterC
TCGA-AA-3518	Alive	>=65	FEMALE	Stage II	T3	M0	N0	0.128954	0.080292	0.0973236	0.177616	0.306569	FALSE	0.0551399	clusterB
TCGA-AA-A01T	Alive	<65	FEMALE	Stage III	T3	M0	N1	0.967153	0.96837	0.940389	1.90876	2.87591	TRUE	0.861972	clusterA
TCGA-RU-A8FL	Alive	<65	MALE	Stage III	T3	MX	N2	0.987835	0.773723	0.985401	1.75912	2.74696	TRUE	0.649128	clusterB
TCGA-A6-6651	Alive	<65	FEMALE	Stage III	T3	MX	N1	0.548662	0.487835	0.770073	1.25791	1.80657	FALSE	0.578209	clusterC
TCGA-AA-3850	Dead	>=65	MALE	Stage I	T2	M0	N0	0.0389294	0.080292	0.0973236	0.177616	0.216545	FALSE	0.09556	clusterB
TCGA-AA-3972	Alive	>=65	MALE	Stage IV	T3	M1	N1	0.616788	0.931873	0.621655	1.55353	2.17032	TRUE	0.620137	clusterB
TCGA-AA-3812	Alive	>=65	FEMALE	Stage II	T3	M0	N0	0.439173	0.861314	0.237226	1.09854	1.53771	FALSE	0.672644	clusterA
TCGA-AY-A69D	Alive	<65	FEMALE	Stage II	T3	M0	N0	0.911192	0.931873	0.621655	1.55353	2.46472	TRUE	0.590676	clusterB
TCGA-AA-A01Z	Alive	>=65	MALE	Stage II	T3	M0	N0	0.399027	0.225061	0.621655	0.846715	1.24574	FALSE	0.262558	clusterB
TCGA-A6-3810	Alive	<65	MALE	Stage II	T3	M0	N0	0.931873	0.931873	0.892944	1.82482	2.75669	TRUE	0.708887	clusterA
TCGA-DM-A28H	Alive	<65	MALE	Stage III	T3	M0	N2	0.548662	0.36253	0.621655	0.984185	1.53285	FALSE	0.342751	clusterA
TCGA-G4-6586	Alive	>=65	FEMALE	Stage II	T3	M0	N0	0.148418	0.080292	0.237226	0.317518	0.465937	FALSE	0.0619196	clusterB
TCGA-D5-6928	Alive	>=65	MALE	Stage II	T3	M0	N0	0.180049	0.487835	0.237226	0.725061	0.905109	FALSE	0.0651021	clusterC
TCGA-G4-6315	Alive	>=65	MALE	Stage IV	T3	M1	N1	0.351582	0.225061	0.708029	0.93309	1.28467	FALSE	0.214505	clusterA
TCGA-D5-6534	Alive	<65	FEMALE	Stage II	T3	M0	N0	0.616788	0.36253	0.770073	1.1326	1.74939	TRUE	0.386374	clusterC
TCGA-AA-3664	Alive	>=65	FEMALE	Stage II	T3	M0	N0	0.383212	0.36253	0.36618	0.72871	1.11192	FALSE	0.282758	clusterB
TCGA-G4-6303	Dead	<65	FEMALE	Stage IV	T3	M1	N1	0.810219	0.36253	0.940389	1.30292	2.11314	TRUE	0.886799	clusterA
TCGA-AA-3692	Dead	<65	FEMALE	Stage IV	T3	M1	N2	0.53163	0.670316	0.437956	1.10827	1.6399	TRUE	0.440472	clusterB
TCGA-AA-3968	Alive	<65	FEMALE	Stage I	T2	M0	N0	0.973236	0.861314	0.708029	1.56934	2.54258	FALSE	0.700344	clusterA
TCGA-F4-6805	Alive	<65	FEMALE	Stage II	T3	M0	N0	0.276156	0.225061	0.437956	0.663017	0.939173	FALSE	0.141577	clusterB
TCGA-AA-3560	Alive	>=65	FEMALE	Stage III	T3	M0	N2	0.810219	0.670316	0.770073	1.44039	2.25061	TRUE	0.993977	clusterB
TCGA-CM-5862	Dead	>=65	MALE	Stage IV	T3	M1	N1	0.833333	0.670316	0.985401	1.65572	2.48905	TRUE	0.979652	clusterA
TCGA-D5-6932	Alive	>=65	MALE	Stage II	T3	M0	N0	0.684915	0.487835	0.770073	1.25791	1.94282	TRUE	0.590878	clusterA
TCGA-AA-3982	Alive	>=65	MALE	Stage III	T3	M0	N1	0.766423	0.670316	0.437956	1.10827	1.8747	TRUE	0.801006	clusterA
TCGA-DM-A28A	Dead	>=65	MALE	Stage III	T3	M0	N2	0.548662	0.575426	0.524331	1.09976	1.64842	TRUE	0.388653	clusterA
TCGA-CM-6172	Alive	>=65	FEMALE	Stage III	T3	M0	N1	0.506083	0.225061	0.832117	1.05718	1.56326	TRUE	0.403226	clusterA
TCGA-D5-6930	Alive	>=65	MALE	Stage II	T3	M0	N0	0.0389294	0.080292	0.0973236	0.177616	0.216545	FALSE	0.0535662	clusterC
TCGA-D5-6529	Alive	>=65	MALE	Stage II	T3	M0	N0	0.684915	0.931873	0.437956	1.36983	2.05474	TRUE	0.906145	clusterB
TCGA-A6-2683	Alive	<65	FEMALE	Stage IV	T4	M1	N0	0.879562	0.670316	0.832117	1.50243	2.382	TRUE	0.910013	clusterA
TCGA-CK-5913	Alive	<65	FEMALE	Stage II	T3	MX	N0	0.225061	0.225061	0.0973236	0.322384	0.547445	FALSE	0.127623	clusterB
TCGA-AA-3496	Alive	>=65	FEMALE	Stage II	T3	M0	N0	0.506083	0.575426	0.524331	1.09976	1.60584	FALSE	0.266879	clusterA
TCGA-D5-5540	Alive	>=65	MALE	Stage II	T3	M0	N0	0.478102	0.225061	0.965937	1.191	1.6691	FALSE	0.413397	clusterA
TCGA-AA-3552	Dead	>=65	MALE	Stage III	T3	M0	N2	0.787105	0.575426	0.892944	1.46837	2.25547	TRUE	0.781283	clusterA
TCGA-F4-6855	Alive	>=65	FEMALE	Stage II	T3	M0	N0	0.478102	0.575426	0.708029	1.28345	1.76156	FALSE	1	clusterA
TCGA-AD-5900	Alive	>=65	MALE	Stage I	T2	MX	N0	0.293187	0.487835	0.0973236	0.585158	0.878345	FALSE	0.202	clusterB
TCGA-AA-3979	Alive	>=65	MALE	Stage II	T3	M0	N0	0.787105	0.36253	0.832117	1.19465	1.98175	FALSE	0.368765	clusterB
TCGA-AA-A03F	Alive	>=65	FEMALE	Stage III	T3	M0	N2	0.0389294	0.080292	0.0973236	0.177616	0.216545	FALSE	0.0530465	clusterA
TCGA-3L-AA1B	Alive	<65	FEMALE	Stage I	T2	M0	N0	0.833333	0.861314	0.437956	1.29927	2.1326	TRUE	0.825224	clusterA
TCGA-AA-3693	Alive	>=65	FEMALE	Stage IV	T4	M1	N1	0.684915	0.487835	0.832117	1.31995	2.00487	FALSE	0.459181	clusterA
TCGA-AA-3502	Alive	>=65	MALE	Stage I	T2	M0	N0	0.72871	0.670316	0.437956	1.10827	1.83698	FALSE	0.432534	clusterA
TCGA-CM-4746	Alive	<65	MALE	Stage I	T2	M0	N0	0.293187	0.225061	0.437956	0.663017	0.956204	FALSE	0.202238	clusterB
TCGA-G4-6295	Alive	>=65	FEMALE	Stage II	T3	M0	N0	0.992701	0.861314	0.976886	1.8382	2.8309	FALSE	0.614556	clusterA
TCGA-G4-6588	Alive	<65	FEMALE	Stage II	T3	M0	N0	0.0389294	0.080292	0.0973236	0.177616	0.216545	FALSE	0.00313216	clusterB
TCGA-A6-2680	Alive	>=65	FEMALE	Stage II	T3	M0	N0	0.650852	0.670316	0.708029	1.37835	2.0292	TRUE	0.824132	clusterA
TCGA-QG-A5YV	Alive	<65	FEMALE	Stage III	T4	MX	N1	0.810219	0.575426	0.892944	1.46837	2.27859	TRUE	0.434919	clusterA
TCGA-AA-3561	Alive	>=65	MALE	Stage II	T3	M0	N0	0.419708	0.36253	0.892944	1.25547	1.67518	TRUE	0.288227	clusterB
TCGA-AA-3525	Alive	>=65	MALE	Stage III	T3	M0	N1	0.0888078	0.080292	0.0973236	0.177616	0.266423	FALSE	0.0547748	clusterB
TCGA-AA-3531	Alive	>=65	FEMALE	Stage II	T3	M0	N0	0.650852	0.575426	0.708029	1.28345	1.93431	FALSE	0.350355	clusterA
TCGA-AA-3973	Alive	>=65	MALE	Stage IV	T4	M1	N1	0.506083	0.487835	0.524331	1.01217	1.51825	FALSE	0.298467	clusterA
TCGA-AA-3527	Alive	>=65	FEMALE	Stage II	T3	M0	N0	0.215328	0.225061	0.237226	0.462287	0.677616	FALSE	0.176772	clusterA
TCGA-AA-3555	Alive	>=65	FEMALE	Stage II	T3	M0	N0	0.0389294	0.080292	0.0973236	0.177616	0.216545	FALSE	0.0139364	clusterB

## Sheet: Supplementary Table7
Diff Mutation between A and C																										Diff Mutation between A and C
Hugo_Symbol	A	C	pval	or	ci.up	ci.low	adjPval																			Hugo_Symbol	A	C	pval	or	ci.up	ci.low	adjPval
EXOC3	0	6	2.38532e-05	0	0.168759	0	0.0227281																			EXOC3	0	6	2.38532e-05	0	0.168759	0	0.0227281
PPARGC1B	0	6	2.38532e-05	0	0.168759	0	0.0227281																			PPARGC1B	0	6	2.38532e-05	0	0.168759	0	0.0227281
NBEAL2	6	10	4.39463e-05	0.104685	0.342465	0.0291495	0.0227281																			NBEAL2	6	10	4.39463e-05	0.104685	0.342465	0.0291495	0.0227281
CASR	3	8	6.19651e-05	0.0685322	0.302736	0.0111804	0.0227281																			CASR	3	8	6.19651e-05	0.0685322	0.302736	0.0111804	0.0227281
HEATR1	3	8	6.19651e-05	0.0685322	0.302736	0.0111804	0.0227281																			HEATR1	3	8	6.19651e-05	0.0685322	0.302736	0.0111804	0.0227281
ANK3	13	13	6.30636e-05	0.163982	0.423915	0.0630311	0.0227281																			ANK3	13	13	6.30636e-05	0.163982	0.423915	0.0630311	0.0227281
MROH1	5	9	8.53664e-05	0.0993834	0.353499	0.0245753	0.0227281																			MROH1	5	9	8.53664e-05	0.0993834	0.353499	0.0245753	0.0227281
NCOR1	5	9	8.53664e-05	0.0993834	0.353499	0.0245753	0.0227281																			NCOR1	5	9	8.53664e-05	0.0993834	0.353499	0.0245753	0.0227281
PRUNE2	5	9	8.53664e-05	0.0993834	0.353499	0.0245753	0.0227281																			PRUNE2	5	9	8.53664e-05	0.0993834	0.353499	0.0245753	0.0227281
ASXL2	2	7	0.000101232	0.053484	0.295719	0.00523355	0.0227281																			ASXL2	2	7	0.000101232	0.053484	0.295719	0.00523355	0.0227281
TTI1	1	6	0.000144439	0.0319959	0.275066	0.000683201	0.0227281																			TTI1	1	6	0.000144439	0.0319959	0.275066	0.000683201	0.0227281
MAP3K2	0	5	0.000148141	0	0.221716	0	0.0227281																			MAP3K2	0	5	0.000148141	0	0.221716	0	0.0227281
PDE3B	0	5	0.000148141	0	0.221716	0	0.0227281																			PDE3B	0	5	0.000148141	0	0.221716	0	0.0227281
RABGGTA	0	5	0.000148141	0	0.221716	0	0.0227281																			RABGGTA	0	5	0.000148141	0	0.221716	0	0.0227281
SCARA5	0	5	0.000148141	0	0.221716	0	0.0227281																			SCARA5	0	5	0.000148141	0	0.221716	0	0.0227281
SOBP	0	5	0.000148141	0	0.221716	0	0.0227281																			SOBP	0	5	0.000148141	0	0.221716	0	0.0227281
COL27A1	10	11	0.000160671	0.156547	0.442406	0.0545416	0.0227281																			COL27A1	10	11	0.000160671	0.156547	0.442406	0.0545416	0.0227281
DOCK8	4	8	0.000160939	0.0916457	0.363844	0.0191308	0.0227281																			DOCK8	4	8	0.000160939	0.0916457	0.363844	0.0191308	0.0227281
PLXNB2	6	9	0.000184951	0.119703	0.404036	0.0327817	0.0238942																			PLXNB2	6	9	0.000184951	0.119703	0.404036	0.0327817	0.0238942
APC	163	23	0.000187995	4.02024	8.624	1.87605	0.0238942																			APC	163	23	0.000187995	4.02024	8.624	1.87605	0.0238942
BRAF	13	12	0.000223838	0.183404	0.483205	0.0697277	0.027095																			BRAF	13	12	0.000223838	0.183404	0.483205	0.0697277	0.027095
ZFHX3	11	11	0.000279179	0.172978	0.480012	0.0620362	0.0271704																			ZFHX3	11	11	0.000279179	0.172978	0.480012	0.0620362	0.0271704
AK9	3	7	0.000291904	0.0804825	0.372242	0.0128318	0.0271704																			AK9	3	7	0.000291904	0.0804825	0.372242	0.0128318	0.0271704
POLD1	3	7	0.000291904	0.0804825	0.372242	0.0128318	0.0271704																			POLD1	3	7	0.000291904	0.0804825	0.372242	0.0128318	0.0271704
IGF2R	9	10	0.000331269	0.158961	0.471502	0.0526475	0.0271704																			IGF2R	9	10	0.000331269	0.158961	0.471502	0.0526475	0.0271704
LARP4B	5	8	0.00036217	0.114954	0.424919	0.027848	0.0271704																			LARP4B	5	8	0.00036217	0.114954	0.424919	0.027848	0.0271704
BCOR	7	9	0.000366242	0.1402	0.454813	0.0413058	0.0271704																			BCOR	7	9	0.000366242	0.1402	0.454813	0.0413058	0.0271704
CENPF	7	9	0.000366242	0.1402	0.454813	0.0413058	0.0271704																			CENPF	7	9	0.000366242	0.1402	0.454813	0.0413058	0.0271704
DDX60L	7	9	0.000366242	0.1402	0.454813	0.0413058	0.0271704																			DDX60L	7	9	0.000366242	0.1402	0.454813	0.0413058	0.0271704
SLC3A2	7	9	0.000366242	0.1402	0.454813	0.0413058	0.0271704																			SLC3A2	7	9	0.000366242	0.1402	0.454813	0.0413058	0.0271704
KMT2D	17	13	0.000419629	0.218656	0.542748	0.0891325	0.0271704																			KMT2D	17	13	0.000419629	0.218656	0.542748	0.0891325	0.0271704
AHNAK2	12	11	0.000464699	0.189575	0.518004	0.0696754	0.0271704																			AHNAK2	12	11	0.000464699	0.189575	0.518004	0.0696754	0.0271704
AHCTF1	2	6	0.000499753	0.0640719	0.375624	0.00610708	0.0271704																			AHCTF1	2	6	0.000499753	0.0640719	0.375624	0.00610708	0.0271704
ARID1B	2	6	0.000499753	0.0640719	0.375624	0.00610708	0.0271704																			ARID1B	2	6	0.000499753	0.0640719	0.375624	0.00610708	0.0271704
ATXN2L	2	6	0.000499753	0.0640719	0.375624	0.00610708	0.0271704																			ATXN2L	2	6	0.000499753	0.0640719	0.375624	0.00610708	0.0271704
BAZ1B	2	6	0.000499753	0.0640719	0.375624	0.00610708	0.0271704																			BAZ1B	2	6	0.000499753	0.0640719	0.375624	0.00610708	0.0271704
ITGB4	2	6	0.000499753	0.0640719	0.375624	0.00610708	0.0271704																			ITGB4	2	6	0.000499753	0.0640719	0.375624	0.00610708	0.0271704
MYO5B	2	6	0.000499753	0.0640719	0.375624	0.00610708	0.0271704																			MYO5B	2	6	0.000499753	0.0640719	0.375624	0.00610708	0.0271704
PFAS	2	6	0.000499753	0.0640719	0.375624	0.00610708	0.0271704																			PFAS	2	6	0.000499753	0.0640719	0.375624	0.00610708	0.0271704
SEC61A1	2	6	0.000499753	0.0640719	0.375624	0.00610708	0.0271704																			SEC61A1	2	6	0.000499753	0.0640719	0.375624	0.00610708	0.0271704
SH3TC1	2	6	0.000499753	0.0640719	0.375624	0.00610708	0.0271704																			SH3TC1	2	6	0.000499753	0.0640719	0.375624	0.00610708	0.0271704
SIGLEC10	2	6	0.000499753	0.0640719	0.375624	0.00610708	0.0271704																			SIGLEC10	2	6	0.000499753	0.0640719	0.375624	0.00610708	0.0271704
TIE1	2	6	0.000499753	0.0640719	0.375624	0.00610708	0.0271704																			TIE1	2	6	0.000499753	0.0640719	0.375624	0.00610708	0.0271704
XAB2	2	6	0.000499753	0.0640719	0.375624	0.00610708	0.0271704																			XAB2	2	6	0.000499753	0.0640719	0.375624	0.00610708	0.0271704
ZFYVE26	2	6	0.000499753	0.0640719	0.375624	0.00610708	0.0271704																			ZFYVE26	2	6	0.000499753	0.0640719	0.375624	0.00610708	0.0271704
CACNA2D1	4	7	0.000694296	0.107594	0.448373	0.0219317	0.0271704																			CACNA2D1	4	7	0.000694296	0.107594	0.448373	0.0219317	0.0271704
ELMSAN1	4	7	0.000694296	0.107594	0.448373	0.0219317	0.0271704																			ELMSAN1	4	7	0.000694296	0.107594	0.448373	0.0219317	0.0271704
ITGA10	4	7	0.000694296	0.107594	0.448373	0.0219317	0.0271704																			ITGA10	4	7	0.000694296	0.107594	0.448373	0.0219317	0.0271704
LYST	4	7	0.000694296	0.107594	0.448373	0.0219317	0.0271704																			LYST	4	7	0.000694296	0.107594	0.448373	0.0219317	0.0271704
NOTCH1	4	7	0.000694296	0.107594	0.448373	0.0219317	0.0271704																			NOTCH1	4	7	0.000694296	0.107594	0.448373	0.0219317	0.0271704
PLCE1	4	7	0.000694296	0.107594	0.448373	0.0219317	0.0271704																			PLCE1	4	7	0.000694296	0.107594	0.448373	0.0219317	0.0271704
REST	4	7	0.000694296	0.107594	0.448373	0.0219317	0.0271704																			REST	4	7	0.000694296	0.107594	0.448373	0.0219317	0.0271704
SMTN	4	7	0.000694296	0.107594	0.448373	0.0219317	0.0271704																			SMTN	4	7	0.000694296	0.107594	0.448373	0.0219317	0.0271704
WWP1	4	7	0.000694296	0.107594	0.448373	0.0219317	0.0271704																			WWP1	4	7	0.000694296	0.107594	0.448373	0.0219317	0.0271704
CHD7	6	8	0.000731243	0.138456	0.486204	0.0371184	0.0271704																			CHD7	6	8	0.000731243	0.138456	0.486204	0.0371184	0.0271704
HTT	6	8	0.000731243	0.138456	0.486204	0.0371184	0.0271704																			HTT	6	8	0.000731243	0.138456	0.486204	0.0371184	0.0271704
PARP14	6	8	0.000731243	0.138456	0.486204	0.0371184	0.0271704																			PARP14	6	8	0.000731243	0.138456	0.486204	0.0371184	0.0271704
PIEZO1	6	8	0.000731243	0.138456	0.486204	0.0371184	0.0271704																			PIEZO1	6	8	0.000731243	0.138456	0.486204	0.0371184	0.0271704
PTPN13	6	8	0.000731243	0.138456	0.486204	0.0371184	0.0271704																			PTPN13	6	8	0.000731243	0.138456	0.486204	0.0371184	0.0271704
DLAT	1	5	0.000769579	0.0393773	0.365634	0.000817751	0.0271704																			DLAT	1	5	0.000769579	0.0393773	0.365634	0.000817751	0.0271704
HR	1	5	0.000769579	0.0393773	0.365634	0.000817751	0.0271704																			HR	1	5	0.000769579	0.0393773	0.365634	0.000817751	0.0271704
IQGAP2	1	5	0.000769579	0.0393773	0.365634	0.000817751	0.0271704																			IQGAP2	1	5	0.000769579	0.0393773	0.365634	0.000817751	0.0271704
KCNJ5	1	5	0.000769579	0.0393773	0.365634	0.000817751	0.0271704																			KCNJ5	1	5	0.000769579	0.0393773	0.365634	0.000817751	0.0271704
LAMB2	1	5	0.000769579	0.0393773	0.365634	0.000817751	0.0271704																			LAMB2	1	5	0.000769579	0.0393773	0.365634	0.000817751	0.0271704
MAN1A2	1	5	0.000769579	0.0393773	0.365634	0.000817751	0.0271704																			MAN1A2	1	5	0.000769579	0.0393773	0.365634	0.000817751	0.0271704
MARVELD3	1	5	0.000769579	0.0393773	0.365634	0.000817751	0.0271704																			MARVELD3	1	5	0.000769579	0.0393773	0.365634	0.000817751	0.0271704
MTUS1	1	5	0.000769579	0.0393773	0.365634	0.000817751	0.0271704																			MTUS1	1	5	0.000769579	0.0393773	0.365634	0.000817751	0.0271704
PPP2R3A	1	5	0.000769579	0.0393773	0.365634	0.000817751	0.0271704																			PPP2R3A	1	5	0.000769579	0.0393773	0.365634	0.000817751	0.0271704
RBM25	1	5	0.000769579	0.0393773	0.365634	0.000817751	0.0271704																			RBM25	1	5	0.000769579	0.0393773	0.365634	0.000817751	0.0271704
RHBG	1	5	0.000769579	0.0393773	0.365634	0.000817751	0.0271704																			RHBG	1	5	0.000769579	0.0393773	0.365634	0.000817751	0.0271704
SLC43A3	1	5	0.000769579	0.0393773	0.365634	0.000817751	0.0271704																			SLC43A3	1	5	0.000769579	0.0393773	0.365634	0.000817751	0.0271704
SSBP3	1	5	0.000769579	0.0393773	0.365634	0.000817751	0.0271704																			SSBP3	1	5	0.000769579	0.0393773	0.365634	0.000817751	0.0271704
MUC5B	16	12	0.00086106	0.229036	0.58462	0.0912087	0.0299838																			MUC5B	16	12	0.00086106	0.229036	0.58462	0.0912087	0.0299838
PDZD2	11	10	0.000950729	0.196027	0.55916	0.0691582	0.0326588																			PDZD2	11	10	0.000950729	0.196027	0.55916	0.0691582	0.0326588
DSCAM	14	11	0.00115403	0.223279	0.594963	0.0852228	0.0362724																			DSCAM	14	11	0.00115403	0.223279	0.594963	0.0852228	0.0362724
AKAP9	9	9	0.00116718	0.18178	0.557378	0.059081	0.0362724																			AKAP9	9	9	0.00116718	0.18178	0.557378	0.059081	0.0362724
DNAH6	9	9	0.00116718	0.18178	0.557378	0.059081	0.0362724																			DNAH6	9	9	0.00116718	0.18178	0.557378	0.059081	0.0362724
POLE	9	9	0.00116718	0.18178	0.557378	0.059081	0.0362724																			POLE	9	9	0.00116718	0.18178	0.557378	0.059081	0.0362724
TNC	9	9	0.00116718	0.18178	0.557378	0.059081	0.0362724																			TNC	9	9	0.00116718	0.18178	0.557378	0.059081	0.0362724
CEMIP	3	6	0.0012968	0.0963513	0.474536	0.0149566	0.0362724																			CEMIP	3	6	0.0012968	0.0963513	0.474536	0.0149566	0.0362724
CLSTN1	3	6	0.0012968	0.0963513	0.474536	0.0149566	0.0362724																			CLSTN1	3	6	0.0012968	0.0963513	0.474536	0.0149566	0.0362724
EIF4G1	3	6	0.0012968	0.0963513	0.474536	0.0149566	0.0362724																			EIF4G1	3	6	0.0012968	0.0963513	0.474536	0.0149566	0.0362724
MEFV	3	6	0.0012968	0.0963513	0.474536	0.0149566	0.0362724																			MEFV	3	6	0.0012968	0.0963513	0.474536	0.0149566	0.0362724
RLTPR	3	6	0.0012968	0.0963513	0.474536	0.0149566	0.0362724																			RLTPR	3	6	0.0012968	0.0963513	0.474536	0.0149566	0.0362724
RNF123	3	6	0.0012968	0.0963513	0.474536	0.0149566	0.0362724																			RNF123	3	6	0.0012968	0.0963513	0.474536	0.0149566	0.0362724
RP11-468E2.1	3	6	0.0012968	0.0963513	0.474536	0.0149566	0.0362724																			RP11-468E2.1	3	6	0.0012968	0.0963513	0.474536	0.0149566	0.0362724
SLITRK5	3	6	0.0012968	0.0963513	0.474536	0.0149566	0.0362724																			SLITRK5	3	6	0.0012968	0.0963513	0.474536	0.0149566	0.0362724
SYNRG	3	6	0.0012968	0.0963513	0.474536	0.0149566	0.0362724																			SYNRG	3	6	0.0012968	0.0963513	0.474536	0.0149566	0.0362724
TICAM1	3	6	0.0012968	0.0963513	0.474536	0.0149566	0.0362724																			TICAM1	3	6	0.0012968	0.0963513	0.474536	0.0149566	0.0362724
ANKRD11	7	8	0.00135558	0.162172	0.547844	0.0467358	0.0362724																			ANKRD11	7	8	0.00135558	0.162172	0.547844	0.0467358	0.0362724
ASXL1	7	8	0.00135558	0.162172	0.547844	0.0467358	0.0362724																			ASXL1	7	8	0.00135558	0.162172	0.547844	0.0467358	0.0362724
CHD8	7	8	0.00135558	0.162172	0.547844	0.0467358	0.0362724																			CHD8	7	8	0.00135558	0.162172	0.547844	0.0467358	0.0362724
KIF21A	7	8	0.00135558	0.162172	0.547844	0.0467358	0.0362724																			KIF21A	7	8	0.00135558	0.162172	0.547844	0.0467358	0.0362724
UBR4	7	8	0.00135558	0.162172	0.547844	0.0467358	0.0362724																			UBR4	7	8	0.00135558	0.162172	0.547844	0.0467358	0.0362724
VPS13A	7	8	0.00135558	0.162172	0.547844	0.0467358	0.0362724																			VPS13A	7	8	0.00135558	0.162172	0.547844	0.0467358	0.0362724
CACNA1A	5	7	0.001441	0.134952	0.524493	0.0319077	0.0370001																			CACNA1A	5	7	0.001441	0.134952	0.524493	0.0319077	0.0370001
DICER1	5	7	0.001441	0.134952	0.524493	0.0319077	0.0370001																			DICER1	5	7	0.001441	0.134952	0.524493	0.0319077	0.0370001
KIAA1217	5	7	0.001441	0.134952	0.524493	0.0319077	0.0370001																			KIAA1217	5	7	0.001441	0.134952	0.524493	0.0319077	0.0370001
SMARCA4	5	7	0.001441	0.134952	0.524493	0.0319077	0.0370001																			SMARCA4	5	7	0.001441	0.134952	0.524493	0.0319077	0.0370001
PLXNA4	12	10	0.00151035	0.214839	0.603578	0.0776499	0.0383932																			PLXNA4	12	10	0.00151035	0.214839	0.603578	0.0776499	0.0383932
DCHS2	15	11	0.00173511	0.240398	0.634026	0.0931581	0.0432417																			DCHS2	15	11	0.00173511	0.240398	0.634026	0.0931581	0.0432417
HMCN1	15	11	0.00173511	0.240398	0.634026	0.0931581	0.0432417																			HMCN1	15	11	0.00173511	0.240398	0.634026	0.0931581	0.0432417
SDK1	18	12	0.00184727	0.260281	0.653968	0.106059	0.0448177																			SDK1	18	12	0.00184727	0.260281	0.653968	0.106059	0.0448177
DNAH2	10	9	0.00191949	0.202873	0.609277	0.0682312	0.0448177																			DNAH2	10	9	0.00191949	0.202873	0.609277	0.0682312	0.0448177
RNF43	13	10	0.0023147	0.233845	0.648393	0.0862664	0.0448177																			RNF43	13	10	0.0023147	0.233845	0.648393	0.0862664	0.0448177
ACLY	2	5	0.00233243	0.0788464	0.502775	0.00724581	0.0448177																			ACLY	2	5	0.00233243	0.0788464	0.502775	0.00724581	0.0448177
CDHR3	2	5	0.00233243	0.0788464	0.502775	0.00724581	0.0448177																			CDHR3	2	5	0.00233243	0.0788464	0.502775	0.00724581	0.0448177
CTAGE9	2	5	0.00233243	0.0788464	0.502775	0.00724581	0.0448177																			CTAGE9	2	5	0.00233243	0.0788464	0.502775	0.00724581	0.0448177
EPHA10	2	5	0.00233243	0.0788464	0.502775	0.00724581	0.0448177																			EPHA10	2	5	0.00233243	0.0788464	0.502775	0.00724581	0.0448177
GLG1	2	5	0.00233243	0.0788464	0.502775	0.00724581	0.0448177																			GLG1	2	5	0.00233243	0.0788464	0.502775	0.00724581	0.0448177
HNRNPUL1	2	5	0.00233243	0.0788464	0.502775	0.00724581	0.0448177																			HNRNPUL1	2	5	0.00233243	0.0788464	0.502775	0.00724581	0.0448177
IARS2	2	5	0.00233243	0.0788464	0.502775	0.00724581	0.0448177																			IARS2	2	5	0.00233243	0.0788464	0.502775	0.00724581	0.0448177
ITGA1	2	5	0.00233243	0.0788464	0.502775	0.00724581	0.0448177																			ITGA1	2	5	0.00233243	0.0788464	0.502775	0.00724581	0.0448177
KIF1B	2	5	0.00233243	0.0788464	0.502775	0.00724581	0.0448177																			KIF1B	2	5	0.00233243	0.0788464	0.502775	0.00724581	0.0448177
LRRC36	2	5	0.00233243	0.0788464	0.502775	0.00724581	0.0448177																			LRRC36	2	5	0.00233243	0.0788464	0.502775	0.00724581	0.0448177
OR8H2	2	5	0.00233243	0.0788464	0.502775	0.00724581	0.0448177																			OR8H2	2	5	0.00233243	0.0788464	0.502775	0.00724581	0.0448177
POLG	2	5	0.00233243	0.0788464	0.502775	0.00724581	0.0448177																			POLG	2	5	0.00233243	0.0788464	0.502775	0.00724581	0.0448177
PPP1R12B	2	5	0.00233243	0.0788464	0.502775	0.00724581	0.0448177																			PPP1R12B	2	5	0.00233243	0.0788464	0.502775	0.00724581	0.0448177
PPP6R2	2	5	0.00233243	0.0788464	0.502775	0.00724581	0.0448177																			PPP6R2	2	5	0.00233243	0.0788464	0.502775	0.00724581	0.0448177
PTBP2	2	5	0.00233243	0.0788464	0.502775	0.00724581	0.0448177																			PTBP2	2	5	0.00233243	0.0788464	0.502775	0.00724581	0.0448177
PUS7	2	5	0.00233243	0.0788464	0.502775	0.00724581	0.0448177																			PUS7	2	5	0.00233243	0.0788464	0.502775	0.00724581	0.0448177
RFC1	2	5	0.00233243	0.0788464	0.502775	0.00724581	0.0448177																			RFC1	2	5	0.00233243	0.0788464	0.502775	0.00724581	0.0448177
RNF145	2	5	0.00233243	0.0788464	0.502775	0.00724581	0.0448177																			RNF145	2	5	0.00233243	0.0788464	0.502775	0.00724581	0.0448177
SEC31A	2	5	0.00233243	0.0788464	0.502775	0.00724581	0.0448177																			SEC31A	2	5	0.00233243	0.0788464	0.502775	0.00724581	0.0448177
SHROOM3	2	5	0.00233243	0.0788464	0.502775	0.00724581	0.0448177																			SHROOM3	2	5	0.00233243	0.0788464	0.502775	0.00724581	0.0448177
TNPO3	2	5	0.00233243	0.0788464	0.502775	0.00724581	0.0448177																			TNPO3	2	5	0.00233243	0.0788464	0.502775	0.00724581	0.0448177
TSC1	2	5	0.00233243	0.0788464	0.502775	0.00724581	0.0448177																			TSC1	2	5	0.00233243	0.0788464	0.502775	0.00724581	0.0448177
ULK2	2	5	0.00233243	0.0788464	0.502775	0.00724581	0.0448177																			ULK2	2	5	0.00233243	0.0788464	0.502775	0.00724581	0.0448177
KALRN	8	8	0.00234491	0.18611	0.609851	0.0566331	0.0448177																			KALRN	8	8	0.00234491	0.18611	0.609851	0.0566331	0.0448177
MUC6	8	8	0.00234491	0.18611	0.609851	0.0566331	0.0448177																			MUC6	8	8	0.00234491	0.18611	0.609851	0.0566331	0.0448177
PLXNB1	8	8	0.00234491	0.18611	0.609851	0.0566331	0.0448177																			PLXNB1	8	8	0.00234491	0.18611	0.609851	0.0566331	0.0448177
SDK2	8	8	0.00234491	0.18611	0.609851	0.0566331	0.0448177																			SDK2	8	8	0.00234491	0.18611	0.609851	0.0566331	0.0448177
VWF	8	8	0.00234491	0.18611	0.609851	0.0566331	0.0448177																			VWF	8	8	0.00234491	0.18611	0.609851	0.0566331	0.0448177
CELSR2	6	7	0.00269963	0.162547	0.600977	0.0424215	0.0478397																			CELSR2	6	7	0.00269963	0.162547	0.600977	0.0424215	0.0478397
PCSK5	6	7	0.00269963	0.162547	0.600977	0.0424215	0.0478397																			PCSK5	6	7	0.00269963	0.162547	0.600977	0.0424215	0.0478397
ACTA1	4	6	0.00280414	0.128829	0.57309	0.0254345	0.0478397																			ACTA1	4	6	0.00280414	0.128829	0.57309	0.0254345	0.0478397
ARHGEF17	4	6	0.00280414	0.128829	0.57309	0.0254345	0.0478397																			ARHGEF17	4	6	0.00280414	0.128829	0.57309	0.0254345	0.0478397
ATAD2B	4	6	0.00280414	0.128829	0.57309	0.0254345	0.0478397																			ATAD2B	4	6	0.00280414	0.128829	0.57309	0.0254345	0.0478397
CUX1	4	6	0.00280414	0.128829	0.57309	0.0254345	0.0478397																			CUX1	4	6	0.00280414	0.128829	0.57309	0.0254345	0.0478397
DNAH14	4	6	0.00280414	0.128829	0.57309	0.0254345	0.0478397																			DNAH14	4	6	0.00280414	0.128829	0.57309	0.0254345	0.0478397
DNAJC13	4	6	0.00280414	0.128829	0.57309	0.0254345	0.0478397																			DNAJC13	4	6	0.00280414	0.128829	0.57309	0.0254345	0.0478397
DOCK11	4	6	0.00280414	0.128829	0.57309	0.0254345	0.0478397																			DOCK11	4	6	0.00280414	0.128829	0.57309	0.0254345	0.0478397
ENPEP	4	6	0.00280414	0.128829	0.57309	0.0254345	0.0478397																			ENPEP	4	6	0.00280414	0.128829	0.57309	0.0254345	0.0478397
KCND2	4	6	0.00280414	0.128829	0.57309	0.0254345	0.0478397																			KCND2	4	6	0.00280414	0.128829	0.57309	0.0254345	0.0478397
MSH6	4	6	0.00280414	0.128829	0.57309	0.0254345	0.0478397																			MSH6	4	6	0.00280414	0.128829	0.57309	0.0254345	0.0478397
PCNXL3	4	6	0.00280414	0.128829	0.57309	0.0254345	0.0478397																			PCNXL3	4	6	0.00280414	0.128829	0.57309	0.0254345	0.0478397
SLC12A6	4	6	0.00280414	0.128829	0.57309	0.0254345	0.0478397																			SLC12A6	4	6	0.00280414	0.128829	0.57309	0.0254345	0.0478397
TRO	4	6	0.00280414	0.128829	0.57309	0.0254345	0.0478397																			TRO	4	6	0.00280414	0.128829	0.57309	0.0254345	0.0478397
WDR7	4	6	0.00280414	0.128829	0.57309	0.0254345	0.0478397																			WDR7	4	6	0.00280414	0.128829	0.57309	0.0254345	0.0478397
APOB	11	9	0.00301993	0.224175	0.661636	0.077574	0.0501742																			APOB	11	9	0.00301993	0.224175	0.661636	0.077574	0.0501742
MACF1	11	9	0.00301993	0.224175	0.661636	0.077574	0.0501742																			MACF1	11	9	0.00301993	0.224175	0.661636	0.077574	0.0501742
PTCHD2	11	9	0.00301993	0.224175	0.661636	0.077574	0.0501742																			PTCHD2	11	9	0.00301993	0.224175	0.661636	0.077574	0.0501742
TNXB	11	9	0.00301993	0.224175	0.661636	0.077574	0.0501742																			TNXB	11	9	0.00301993	0.224175	0.661636	0.077574	0.0501742
HERC2	17	11	0.00362445	0.275193	0.713342	0.109388	0.0598269																			HERC2	17	11	0.00362445	0.275193	0.713342	0.109388	0.0598269
PLEC	9	8	0.00383013	0.210277	0.672373	0.0667462	0.0611316																			PLEC	9	8	0.00383013	0.210277	0.672373	0.0667462	0.0611316
SPTBN1	9	8	0.00383013	0.210277	0.672373	0.0667462	0.0611316																			SPTBN1	9	8	0.00383013	0.210277	0.672373	0.0667462	0.0611316
USH2A	23	13	0.0039551	0.305224	0.730579	0.13089	0.0611316																			USH2A	23	13	0.0039551	0.305224	0.730579	0.13089	0.0611316
FBN1	12	9	0.00457183	0.245703	0.714464	0.087066	0.0611316																			FBN1	12	9	0.00457183	0.245703	0.714464	0.087066	0.0611316
PCDHA2	12	9	0.00457183	0.245703	0.714464	0.087066	0.0611316																			PCDHA2	12	9	0.00457183	0.245703	0.714464	0.087066	0.0611316
SACS	12	9	0.00457183	0.245703	0.714464	0.087066	0.0611316																			SACS	12	9	0.00457183	0.245703	0.714464	0.087066	0.0611316
TENM3	12	9	0.00457183	0.245703	0.714464	0.087066	0.0611316																			TENM3	12	9	0.00457183	0.245703	0.714464	0.087066	0.0611316
ABCA10	7	7	0.00466801	0.190393	0.677858	0.0533535	0.0611316																			ABCA10	7	7	0.00466801	0.190393	0.677858	0.0533535	0.0611316
DIP2C	7	7	0.00466801	0.190393	0.677858	0.0533535	0.0611316																			DIP2C	7	7	0.00466801	0.190393	0.677858	0.0533535	0.0611316
LAMA3	7	7	0.00466801	0.190393	0.677858	0.0533535	0.0611316																			LAMA3	7	7	0.00466801	0.190393	0.677858	0.0533535	0.0611316
MYO7B	7	7	0.00466801	0.190393	0.677858	0.0533535	0.0611316																			MYO7B	7	7	0.00466801	0.190393	0.677858	0.0533535	0.0611316
PLXNA1	7	7	0.00466801	0.190393	0.677858	0.0533535	0.0611316																			PLXNA1	7	7	0.00466801	0.190393	0.677858	0.0533535	0.0611316
TRIOBP	7	7	0.00466801	0.190393	0.677858	0.0533535	0.0611316																			TRIOBP	7	7	0.00466801	0.190393	0.677858	0.0533535	0.0611316
DNAH7	15	10	0.00495748	0.272468	0.739418	0.103827	0.0611316																			DNAH7	15	10	0.00495748	0.272468	0.739418	0.103827	0.0611316
HECW1	15	10	0.00495748	0.272468	0.739418	0.103827	0.0611316																			HECW1	15	10	0.00495748	0.272468	0.739418	0.103827	0.0611316
ZFHX4	24	13	0.00505059	0.320221	0.763089	0.138138	0.0611316																			ZFHX4	24	13	0.00505059	0.320221	0.763089	0.138138	0.0611316
ABCA8	5	6	0.00533595	0.161587	0.671806	0.0369291	0.0611316																			ABCA8	5	6	0.00533595	0.161587	0.671806	0.0369291	0.0611316
CACNA1S	5	6	0.00533595	0.161587	0.671806	0.0369291	0.0611316																			CACNA1S	5	6	0.00533595	0.161587	0.671806	0.0369291	0.0611316
CARD11	5	6	0.00533595	0.161587	0.671806	0.0369291	0.0611316																			CARD11	5	6	0.00533595	0.161587	0.671806	0.0369291	0.0611316
CDH12	5	6	0.00533595	0.161587	0.671806	0.0369291	0.0611316																			CDH12	5	6	0.00533595	0.161587	0.671806	0.0369291	0.0611316
CNTRL	5	6	0.00533595	0.161587	0.671806	0.0369291	0.0611316																			CNTRL	5	6	0.00533595	0.161587	0.671806	0.0369291	0.0611316
EPPK1	5	6	0.00533595	0.161587	0.671806	0.0369291	0.0611316																			EPPK1	5	6	0.00533595	0.161587	0.671806	0.0369291	0.0611316
FREM1	5	6	0.00533595	0.161587	0.671806	0.0369291	0.0611316																			FREM1	5	6	0.00533595	0.161587	0.671806	0.0369291	0.0611316
IMPG1	5	6	0.00533595	0.161587	0.671806	0.0369291	0.0611316																			IMPG1	5	6	0.00533595	0.161587	0.671806	0.0369291	0.0611316
KANSL1L	5	6	0.00533595	0.161587	0.671806	0.0369291	0.0611316																			KANSL1L	5	6	0.00533595	0.161587	0.671806	0.0369291	0.0611316
MAST2	5	6	0.00533595	0.161587	0.671806	0.0369291	0.0611316																			MAST2	5	6	0.00533595	0.161587	0.671806	0.0369291	0.0611316
MYO18A	5	6	0.00533595	0.161587	0.671806	0.0369291	0.0611316																			MYO18A	5	6	0.00533595	0.161587	0.671806	0.0369291	0.0611316
PHIP	5	6	0.00533595	0.161587	0.671806	0.0369291	0.0611316																			PHIP	5	6	0.00533595	0.161587	0.671806	0.0369291	0.0611316
UBE4B	5	6	0.00533595	0.161587	0.671806	0.0369291	0.0611316																			UBE4B	5	6	0.00533595	0.161587	0.671806	0.0369291	0.0611316
WDR66	5	6	0.00533595	0.161587	0.671806	0.0369291	0.0611316																			WDR66	5	6	0.00533595	0.161587	0.671806	0.0369291	0.0611316
ADARB1	3	5	0.00538689	0.118558	0.63815	0.0176619	0.0611316																			ADARB1	3	5	0.00538689	0.118558	0.63815	0.0176619	0.0611316
ALPK3	3	5	0.00538689	0.118558	0.63815	0.0176619	0.0611316																			ALPK3	3	5	0.00538689	0.118558	0.63815	0.0176619	0.0611316
ARHGEF10	3	5	0.00538689	0.118558	0.63815	0.0176619	0.0611316																			ARHGEF10	3	5	0.00538689	0.118558	0.63815	0.0176619	0.0611316
B4GALNT4	3	5	0.00538689	0.118558	0.63815	0.0176619	0.0611316																			B4GALNT4	3	5	0.00538689	0.118558	0.63815	0.0176619	0.0611316
CD163L1	3	5	0.00538689	0.118558	0.63815	0.0176619	0.0611316																			CD163L1	3	5	0.00538689	0.118558	0.63815	0.0176619	0.0611316
CDK5RAP2	3	5	0.00538689	0.118558	0.63815	0.0176619	0.0611316																			CDK5RAP2	3	5	0.00538689	0.118558	0.63815	0.0176619	0.0611316
CLCN2	3	5	0.00538689	0.118558	0.63815	0.0176619	0.0611316																			CLCN2	3	5	0.00538689	0.118558	0.63815	0.0176619	0.0611316
CLIP3	3	5	0.00538689	0.118558	0.63815	0.0176619	0.0611316																			CLIP3	3	5	0.00538689	0.118558	0.63815	0.0176619	0.0611316
EIF4G3	3	5	0.00538689	0.118558	0.63815	0.0176619	0.0611316																			EIF4G3	3	5	0.00538689	0.118558	0.63815	0.0176619	0.0611316
FAM208A	3	5	0.00538689	0.118558	0.63815	0.0176619	0.0611316																			FAM208A	3	5	0.00538689	0.118558	0.63815	0.0176619	0.0611316
GJB3	3	5	0.00538689	0.118558	0.63815	0.0176619	0.0611316																			GJB3	3	5	0.00538689	0.118558	0.63815	0.0176619	0.0611316
GSE1	3	5	0.00538689	0.118558	0.63815	0.0176619	0.0611316																			GSE1	3	5	0.00538689	0.118558	0.63815	0.0176619	0.0611316
GTDC1	3	5	0.00538689	0.118558	0.63815	0.0176619	0.0611316																			GTDC1	3	5	0.00538689	0.118558	0.63815	0.0176619	0.0611316
ITGB2	3	5	0.00538689	0.118558	0.63815	0.0176619	0.0611316																			ITGB2	3	5	0.00538689	0.118558	0.63815	0.0176619	0.0611316
KLHL6	3	5	0.00538689	0.118558	0.63815	0.0176619	0.0611316																			KLHL6	3	5	0.00538689	0.118558	0.63815	0.0176619	0.0611316
MAP4K4	3	5	0.00538689	0.118558	0.63815	0.0176619	0.0611316																			MAP4K4	3	5	0.00538689	0.118558	0.63815	0.0176619	0.0611316
NRCAM	3	5	0.00538689	0.118558	0.63815	0.0176619	0.0611316																			NRCAM	3	5	0.00538689	0.118558	0.63815	0.0176619	0.0611316
NUTM1	3	5	0.00538689	0.118558	0.63815	0.0176619	0.0611316																			NUTM1	3	5	0.00538689	0.118558	0.63815	0.0176619	0.0611316
OR2B2	3	5	0.00538689	0.118558	0.63815	0.0176619	0.0611316																			OR2B2	3	5	0.00538689	0.118558	0.63815	0.0176619	0.0611316
PCDHA10	3	5	0.00538689	0.118558	0.63815	0.0176619	0.0611316																			PCDHA10	3	5	0.00538689	0.118558	0.63815	0.0176619	0.0611316
PDHA2	3	5	0.00538689	0.118558	0.63815	0.0176619	0.0611316																			PDHA2	3	5	0.00538689	0.118558	0.63815	0.0176619	0.0611316
PDS5B	3	5	0.00538689	0.118558	0.63815	0.0176619	0.0611316																			PDS5B	3	5	0.00538689	0.118558	0.63815	0.0176619	0.0611316
PELP1	3	5	0.00538689	0.118558	0.63815	0.0176619	0.0611316																			PELP1	3	5	0.00538689	0.118558	0.63815	0.0176619	0.0611316
PHF1	3	5	0.00538689	0.118558	0.63815	0.0176619	0.0611316																			PHF1	3	5	0.00538689	0.118558	0.63815	0.0176619	0.0611316
PHF2	3	5	0.00538689	0.118558	0.63815	0.0176619	0.0611316																			PHF2	3	5	0.00538689	0.118558	0.63815	0.0176619	0.0611316
POMT2	3	5	0.00538689	0.118558	0.63815	0.0176619	0.0611316																			POMT2	3	5	0.00538689	0.118558	0.63815	0.0176619	0.0611316
SGSM1	3	5	0.00538689	0.118558	0.63815	0.0176619	0.0611316																			SGSM1	3	5	0.00538689	0.118558	0.63815	0.0176619	0.0611316
SIPA1L3	3	5	0.00538689	0.118558	0.63815	0.0176619	0.0611316																			SIPA1L3	3	5	0.00538689	0.118558	0.63815	0.0176619	0.0611316
SLC12A9	3	5	0.00538689	0.118558	0.63815	0.0176619	0.0611316																			SLC12A9	3	5	0.00538689	0.118558	0.63815	0.0176619	0.0611316
SLC23A1	3	5	0.00538689	0.118558	0.63815	0.0176619	0.0611316																			SLC23A1	3	5	0.00538689	0.118558	0.63815	0.0176619	0.0611316
SMARCAL1	3	5	0.00538689	0.118558	0.63815	0.0176619	0.0611316																			SMARCAL1	3	5	0.00538689	0.118558	0.63815	0.0176619	0.0611316
STARD8	3	5	0.00538689	0.118558	0.63815	0.0176619	0.0611316																			STARD8	3	5	0.00538689	0.118558	0.63815	0.0176619	0.0611316
SYVN1	3	5	0.00538689	0.118558	0.63815	0.0176619	0.0611316																			SYVN1	3	5	0.00538689	0.118558	0.63815	0.0176619	0.0611316
TBC1D10B	3	5	0.00538689	0.118558	0.63815	0.0176619	0.0611316																			TBC1D10B	3	5	0.00538689	0.118558	0.63815	0.0176619	0.0611316
TBC1D4	3	5	0.00538689	0.118558	0.63815	0.0176619	0.0611316																			TBC1D4	3	5	0.00538689	0.118558	0.63815	0.0176619	0.0611316
TRERF1	3	5	0.00538689	0.118558	0.63815	0.0176619	0.0611316																			TRERF1	3	5	0.00538689	0.118558	0.63815	0.0176619	0.0611316
TRIM71	3	5	0.00538689	0.118558	0.63815	0.0176619	0.0611316																			TRIM71	3	5	0.00538689	0.118558	0.63815	0.0176619	0.0611316
TTC21B	3	5	0.00538689	0.118558	0.63815	0.0176619	0.0611316																			TTC21B	3	5	0.00538689	0.118558	0.63815	0.0176619	0.0611316
ZNF615	3	5	0.00538689	0.118558	0.63815	0.0176619	0.0611316																			ZNF615	3	5	0.00538689	0.118558	0.63815	0.0176619	0.0611316
ZSWIM8	3	5	0.00538689	0.118558	0.63815	0.0176619	0.0611316																			ZSWIM8	3	5	0.00538689	0.118558	0.63815	0.0176619	0.0611316
CCDC168	21	12	0.00585013	0.308438	0.760792	0.12892	0.0660935																			CCDC168	21	12	0.00585013	0.308438	0.760792	0.12892	0.0660935
CDH23	10	8	0.0059605	0.234687	0.735435	0.0770794	0.0661641																			CDH23	10	8	0.0059605	0.234687	0.735435	0.0770794	0.0661641
DCHS1	10	8	0.0059605	0.234687	0.735435	0.0770794	0.0661641																			DCHS1	10	8	0.0059605	0.234687	0.735435	0.0770794	0.0661641
FAT1	10	8	0.0059605	0.234687	0.735435	0.0770794	0.0661641																			FAT1	10	8	0.0059605	0.234687	0.735435	0.0770794	0.0661641
LRRC7	10	8	0.0059605	0.234687	0.735435	0.0770794	0.0661641																			LRRC7	10	8	0.0059605	0.234687	0.735435	0.0770794	0.0661641
LAMA2	13	9	0.00669131	0.267452	0.767823	0.096676	0.0736334																			LAMA2	13	9	0.00669131	0.267452	0.767823	0.096676	0.0736334
NFASC	13	9	0.00669131	0.267452	0.767823	0.096676	0.0736334																			NFASC	13	9	0.00669131	0.267452	0.767823	0.096676	0.0736334
CACNA1C	8	7	0.00756639	0.218501	0.755323	0.0645878	0.0808142																			CACNA1C	8	7	0.00756639	0.218501	0.755323	0.0645878	0.0808142
FHOD3	8	7	0.00756639	0.218501	0.755323	0.0645878	0.0808142																			FHOD3	8	7	0.00756639	0.218501	0.755323	0.0645878	0.0808142
HERC1	8	7	0.00756639	0.218501	0.755323	0.0645878	0.0808142																			HERC1	8	7	0.00756639	0.218501	0.755323	0.0645878	0.0808142
LOXHD1	8	7	0.00756639	0.218501	0.755323	0.0645878	0.0808142																			LOXHD1	8	7	0.00756639	0.218501	0.755323	0.0645878	0.0808142
MGAM	8	7	0.00756639	0.218501	0.755323	0.0645878	0.0808142																			MGAM	8	7	0.00756639	0.218501	0.755323	0.0645878	0.0808142
NCOR2	8	7	0.00756639	0.218501	0.755323	0.0645878	0.0808142																			NCOR2	8	7	0.00756639	0.218501	0.755323	0.0645878	0.0808142
SCAF4	8	7	0.00756639	0.218501	0.755323	0.0645878	0.0808142																			SCAF4	8	7	0.00756639	0.218501	0.755323	0.0645878	0.0808142
ACACB	11	8	0.00889941	0.259347	0.799029	0.0875939	0.086096																			ACACB	11	8	0.00889941	0.259347	0.799029	0.0875939	0.086096
BRWD3	11	8	0.00889941	0.259347	0.799029	0.0875939	0.086096																			BRWD3	11	8	0.00889941	0.259347	0.799029	0.0875939	0.086096
RNF213	11	8	0.00889941	0.259347	0.799029	0.0875939	0.086096																			RNF213	11	8	0.00889941	0.259347	0.799029	0.0875939	0.086096
AP3B1	6	6	0.0092309	0.194631	0.771006	0.0490441	0.086096																			AP3B1	6	6	0.0092309	0.194631	0.771006	0.0490441	0.086096
BRWD1	6	6	0.0092309	0.194631	0.771006	0.0490441	0.086096																			BRWD1	6	6	0.0092309	0.194631	0.771006	0.0490441	0.086096
CENPE	6	6	0.0092309	0.194631	0.771006	0.0490441	0.086096																			CENPE	6	6	0.0092309	0.194631	0.771006	0.0490441	0.086096
CRYBG3	6	6	0.0092309	0.194631	0.771006	0.0490441	0.086096																			CRYBG3	6	6	0.0092309	0.194631	0.771006	0.0490441	0.086096
EML5	6	6	0.0092309	0.194631	0.771006	0.0490441	0.086096																			EML5	6	6	0.0092309	0.194631	0.771006	0.0490441	0.086096
ITSN1	6	6	0.0092309	0.194631	0.771006	0.0490441	0.086096																			ITSN1	6	6	0.0092309	0.194631	0.771006	0.0490441	0.086096
KCNQ5	6	6	0.0092309	0.194631	0.771006	0.0490441	0.086096																			KCNQ5	6	6	0.0092309	0.194631	0.771006	0.0490441	0.086096
PCDH12	6	6	0.0092309	0.194631	0.771006	0.0490441	0.086096																			PCDH12	6	6	0.0092309	0.194631	0.771006	0.0490441	0.086096
PRR12	6	6	0.0092309	0.194631	0.771006	0.0490441	0.086096																			PRR12	6	6	0.0092309	0.194631	0.771006	0.0490441	0.086096
SFSWAP	6	6	0.0092309	0.194631	0.771006	0.0490441	0.086096																			SFSWAP	6	6	0.0092309	0.194631	0.771006	0.0490441	0.086096
SMC2	6	6	0.0092309	0.194631	0.771006	0.0490441	0.086096																			SMC2	6	6	0.0092309	0.194631	0.771006	0.0490441	0.086096
STAG1	6	6	0.0092309	0.194631	0.771006	0.0490441	0.086096																			STAG1	6	6	0.0092309	0.194631	0.771006	0.0490441	0.086096
SUPT16H	6	6	0.0092309	0.194631	0.771006	0.0490441	0.086096																			SUPT16H	6	6	0.0092309	0.194631	0.771006	0.0490441	0.086096
TACC2	6	6	0.0092309	0.194631	0.771006	0.0490441	0.086096																			TACC2	6	6	0.0092309	0.194631	0.771006	0.0490441	0.086096
TNKS1BP1	6	6	0.0092309	0.194631	0.771006	0.0490441	0.086096																			TNKS1BP1	6	6	0.0092309	0.194631	0.771006	0.0490441	0.086096
WDR33	6	6	0.0092309	0.194631	0.771006	0.0490441	0.086096																			WDR33	6	6	0.0092309	0.194631	0.771006	0.0490441	0.086096
VPS13B	14	9	0.00950484	0.289427	0.821695	0.106475	0.086096																			VPS13B	14	9	0.00950484	0.289427	0.821695	0.106475	0.086096
ABCB1	4	5	0.0104995	0.158516	0.77331	0.0300245	0.086096																			ABCB1	4	5	0.0104995	0.158516	0.77331	0.0300245	0.086096
ACAP1	4	5	0.0104995	0.158516	0.77331	0.0300245	0.086096																			ACAP1	4	5	0.0104995	0.158516	0.77331	0.0300245	0.086096
ADCY1	4	5	0.0104995	0.158516	0.77331	0.0300245	0.086096																			ADCY1	4	5	0.0104995	0.158516	0.77331	0.0300245	0.086096
ARFGEF3	4	5	0.0104995	0.158516	0.77331	0.0300245	0.086096																			ARFGEF3	4	5	0.0104995	0.158516	0.77331	0.0300245	0.086096
ARHGAP21	4	5	0.0104995	0.158516	0.77331	0.0300245	0.086096																			ARHGAP21	4	5	0.0104995	0.158516	0.77331	0.0300245	0.086096
ARHGEF40	4	5	0.0104995	0.158516	0.77331	0.0300245	0.086096																			ARHGEF40	4	5	0.0104995	0.158516	0.77331	0.0300245	0.086096
AUTS2	4	5	0.0104995	0.158516	0.77331	0.0300245	0.086096																			AUTS2	4	5	0.0104995	0.158516	0.77331	0.0300245	0.086096
CDH1	4	5	0.0104995	0.158516	0.77331	0.0300245	0.086096																			CDH1	4	5	0.0104995	0.158516	0.77331	0.0300245	0.086096
CLCN4	4	5	0.0104995	0.158516	0.77331	0.0300245	0.086096																			CLCN4	4	5	0.0104995	0.158516	0.77331	0.0300245	0.086096
COL2A1	4	5	0.0104995	0.158516	0.77331	0.0300245	0.086096																			COL2A1	4	5	0.0104995	0.158516	0.77331	0.0300245	0.086096
CYLC1	4	5	0.0104995	0.158516	0.77331	0.0300245	0.086096																			CYLC1	4	5	0.0104995	0.158516	0.77331	0.0300245	0.086096
DHX15	4	5	0.0104995	0.158516	0.77331	0.0300245	0.086096																			DHX15	4	5	0.0104995	0.158516	0.77331	0.0300245	0.086096
ERF	4	5	0.0104995	0.158516	0.77331	0.0300245	0.086096																			ERF	4	5	0.0104995	0.158516	0.77331	0.0300245	0.086096
FAM120B	4	5	0.0104995	0.158516	0.77331	0.0300245	0.086096																			FAM120B	4	5	0.0104995	0.158516	0.77331	0.0300245	0.086096
FIGN	4	5	0.0104995	0.158516	0.77331	0.0300245	0.086096																			FIGN	4	5	0.0104995	0.158516	0.77331	0.0300245	0.086096
HCFC2	4	5	0.0104995	0.158516	0.77331	0.0300245	0.086096																			HCFC2	4	5	0.0104995	0.158516	0.77331	0.0300245	0.086096
HECW2	4	5	0.0104995	0.158516	0.77331	0.0300245	0.086096																			HECW2	4	5	0.0104995	0.158516	0.77331	0.0300245	0.086096
IQSEC1	4	5	0.0104995	0.158516	0.77331	0.0300245	0.086096																			IQSEC1	4	5	0.0104995	0.158516	0.77331	0.0300245	0.086096
ITGA3	4	5	0.0104995	0.158516	0.77331	0.0300245	0.086096																			ITGA3	4	5	0.0104995	0.158516	0.77331	0.0300245	0.086096
ITGAV	4	5	0.0104995	0.158516	0.77331	0.0300245	0.086096																			ITGAV	4	5	0.0104995	0.158516	0.77331	0.0300245	0.086096
ITGB6	4	5	0.0104995	0.158516	0.77331	0.0300245	0.086096																			ITGB6	4	5	0.0104995	0.158516	0.77331	0.0300245	0.086096
ITIH5	4	5	0.0104995	0.158516	0.77331	0.0300245	0.086096																			ITIH5	4	5	0.0104995	0.158516	0.77331	0.0300245	0.086096
ITPR2	4	5	0.0104995	0.158516	0.77331	0.0300245	0.086096																			ITPR2	4	5	0.0104995	0.158516	0.77331	0.0300245	0.086096
JARID2	4	5	0.0104995	0.158516	0.77331	0.0300245	0.086096																			JARID2	4	5	0.0104995	0.158516	0.77331	0.0300245	0.086096
KANK1	4	5	0.0104995	0.158516	0.77331	0.0300245	0.086096																			KANK1	4	5	0.0104995	0.158516	0.77331	0.0300245	0.086096
KCNH4	4	5	0.0104995	0.158516	0.77331	0.0300245	0.086096																			KCNH4	4	5	0.0104995	0.158516	0.77331	0.0300245	0.086096
KDM6B	4	5	0.0104995	0.158516	0.77331	0.0300245	0.086096																			KDM6B	4	5	0.0104995	0.158516	0.77331	0.0300245	0.086096
KIAA0408	4	5	0.0104995	0.158516	0.77331	0.0300245	0.086096																			KIAA0408	4	5	0.0104995	0.158516	0.77331	0.0300245	0.086096
LAMB1	4	5	0.0104995	0.158516	0.77331	0.0300245	0.086096																			LAMB1	4	5	0.0104995	0.158516	0.77331	0.0300245	0.086096
MADD	4	5	0.0104995	0.158516	0.77331	0.0300245	0.086096																			MADD	4	5	0.0104995	0.158516	0.77331	0.0300245	0.086096
MAP7D1	4	5	0.0104995	0.158516	0.77331	0.0300245	0.086096																			MAP7D1	4	5	0.0104995	0.158516	0.77331	0.0300245	0.086096
MSH2	4	5	0.0104995	0.158516	0.77331	0.0300245	0.086096																			MSH2	4	5	0.0104995	0.158516	0.77331	0.0300245	0.086096
MYH11	4	5	0.0104995	0.158516	0.77331	0.0300245	0.086096																			MYH11	4	5	0.0104995	0.158516	0.77331	0.0300245	0.086096
MYO3B	4	5	0.0104995	0.158516	0.77331	0.0300245	0.086096																			MYO3B	4	5	0.0104995	0.158516	0.77331	0.0300245	0.086096
NES	4	5	0.0104995	0.158516	0.77331	0.0300245	0.086096																			NES	4	5	0.0104995	0.158516	0.77331	0.0300245	0.086096
OAS2	4	5	0.0104995	0.158516	0.77331	0.0300245	0.086096																			OAS2	4	5	0.0104995	0.158516	0.77331	0.0300245	0.086096
PPARGC1A	4	5	0.0104995	0.158516	0.77331	0.0300245	0.086096																			PPARGC1A	4	5	0.0104995	0.158516	0.77331	0.0300245	0.086096
RPRD2	4	5	0.0104995	0.158516	0.77331	0.0300245	0.086096																			RPRD2	4	5	0.0104995	0.158516	0.77331	0.0300245	0.086096
SAMD9L	4	5	0.0104995	0.158516	0.77331	0.0300245	0.086096																			SAMD9L	4	5	0.0104995	0.158516	0.77331	0.0300245	0.086096
SETD2	4	5	0.0104995	0.158516	0.77331	0.0300245	0.086096																			SETD2	4	5	0.0104995	0.158516	0.77331	0.0300245	0.086096
SLC12A2	4	5	0.0104995	0.158516	0.77331	0.0300245	0.086096																			SLC12A2	4	5	0.0104995	0.158516	0.77331	0.0300245	0.086096
SLX4	4	5	0.0104995	0.158516	0.77331	0.0300245	0.086096																			SLX4	4	5	0.0104995	0.158516	0.77331	0.0300245	0.086096
STAG3	4	5	0.0104995	0.158516	0.77331	0.0300245	0.086096																			STAG3	4	5	0.0104995	0.158516	0.77331	0.0300245	0.086096
TET2	4	5	0.0104995	0.158516	0.77331	0.0300245	0.086096																			TET2	4	5	0.0104995	0.158516	0.77331	0.0300245	0.086096
THRB	4	5	0.0104995	0.158516	0.77331	0.0300245	0.086096																			THRB	4	5	0.0104995	0.158516	0.77331	0.0300245	0.086096
TMEM63C	4	5	0.0104995	0.158516	0.77331	0.0300245	0.086096																			TMEM63C	4	5	0.0104995	0.158516	0.77331	0.0300245	0.086096
TULP4	4	5	0.0104995	0.158516	0.77331	0.0300245	0.086096																			TULP4	4	5	0.0104995	0.158516	0.77331	0.0300245	0.086096
VWA5B1	4	5	0.0104995	0.158516	0.77331	0.0300245	0.086096																			VWA5B1	4	5	0.0104995	0.158516	0.77331	0.0300245	0.086096
ZBTB41	4	5	0.0104995	0.158516	0.77331	0.0300245	0.086096																			ZBTB41	4	5	0.0104995	0.158516	0.77331	0.0300245	0.086096
ZEB1	4	5	0.0104995	0.158516	0.77331	0.0300245	0.086096																			ZEB1	4	5	0.0104995	0.158516	0.77331	0.0300245	0.086096
ZNF236	4	5	0.0104995	0.158516	0.77331	0.0300245	0.086096																			ZNF236	4	5	0.0104995	0.158516	0.77331	0.0300245	0.086096
ZNF326	4	5	0.0104995	0.158516	0.77331	0.0300245	0.086096																			ZNF326	4	5	0.0104995	0.158516	0.77331	0.0300245	0.086096
COL18A1	9	7	0.0116275	0.246893	0.833422	0.0760903	0.0932404																			COL18A1	9	7	0.0116275	0.246893	0.833422	0.0760903	0.0932404
CROCC	9	7	0.0116275	0.246893	0.833422	0.0760903	0.0932404																			CROCC	9	7	0.0116275	0.246893	0.833422	0.0760903	0.0932404
DOCK3	9	7	0.0116275	0.246893	0.833422	0.0760903	0.0932404																			DOCK3	9	7	0.0116275	0.246893	0.833422	0.0760903	0.0932404
FLNC	9	7	0.0116275	0.246893	0.833422	0.0760903	0.0932404																			FLNC	9	7	0.0116275	0.246893	0.833422	0.0760903	0.0932404
PKD1	9	7	0.0116275	0.246893	0.833422	0.0760903	0.0932404																			PKD1	9	7	0.0116275	0.246893	0.833422	0.0760903	0.0932404
SHPRH	9	7	0.0116275	0.246893	0.833422	0.0760903	0.0932404																			SHPRH	9	7	0.0116275	0.246893	0.833422	0.0760903	0.0932404
SVIL	9	7	0.0116275	0.246893	0.833422	0.0760903	0.0932404																			SVIL	9	7	0.0116275	0.246893	0.833422	0.0760903	0.0932404
MUC16	36	16	0.0127396	0.376815	0.829979	0.174264	0.101199																			MUC16	36	16	0.0127396	0.376815	0.829979	0.174264	0.101199
DCAF4L2	12	8	0.0128191	0.284257	0.863234	0.0982642	0.101199																			DCAF4L2	12	8	0.0128191	0.284257	0.863234	0.0982642	0.101199
FN1	12	8	0.0128191	0.284257	0.863234	0.0982642	0.101199																			FN1	12	8	0.0128191	0.284257	0.863234	0.0982642	0.101199
MYCBP2	12	8	0.0128191	0.284257	0.863234	0.0982642	0.101199																			MYCBP2	12	8	0.0128191	0.284257	0.863234	0.0982642	0.101199
WDFY4	12	8	0.0128191	0.284257	0.863234	0.0982642	0.101199																			WDFY4	12	8	0.0128191	0.284257	0.863234	0.0982642	0.101199
ARAP1	7	6	0.0148291	0.227985	0.870884	0.0615998	0.1132																			ARAP1	7	6	0.0148291	0.227985	0.870884	0.0615998	0.1132
ATAD5	7	6	0.0148291	0.227985	0.870884	0.0615998	0.1132																			ATAD5	7	6	0.0148291	0.227985	0.870884	0.0615998	0.1132
BMPR2	7	6	0.0148291	0.227985	0.870884	0.0615998	0.1132																			BMPR2	7	6	0.0148291	0.227985	0.870884	0.0615998	0.1132
GPR179	7	6	0.0148291	0.227985	0.870884	0.0615998	0.1132																			GPR179	7	6	0.0148291	0.227985	0.870884	0.0615998	0.1132
ITPR3	7	6	0.0148291	0.227985	0.870884	0.0615998	0.1132																			ITPR3	7	6	0.0148291	0.227985	0.870884	0.0615998	0.1132
LTBP4	7	6	0.0148291	0.227985	0.870884	0.0615998	0.1132																			LTBP4	7	6	0.0148291	0.227985	0.870884	0.0615998	0.1132
OTOGL	7	6	0.0148291	0.227985	0.870884	0.0615998	0.1132																			OTOGL	7	6	0.0148291	0.227985	0.870884	0.0615998	0.1132
SV2C	7	6	0.0148291	0.227985	0.870884	0.0615998	0.1132																			SV2C	7	6	0.0148291	0.227985	0.870884	0.0615998	0.1132
SZT2	7	6	0.0148291	0.227985	0.870884	0.0615998	0.1132																			SZT2	7	6	0.0148291	0.227985	0.870884	0.0615998	0.1132
TET1	7	6	0.0148291	0.227985	0.870884	0.0615998	0.1132																			TET1	7	6	0.0148291	0.227985	0.870884	0.0615998	0.1132
ZNF518A	7	6	0.0148291	0.227985	0.870884	0.0615998	0.1132																			ZNF518A	7	6	0.0148291	0.227985	0.870884	0.0615998	0.1132
BSN	10	7	0.0170857	0.275565	0.912206	0.0878182	0.122358																			BSN	10	7	0.0170857	0.275565	0.912206	0.0878182	0.122358
COL7A1	10	7	0.0170857	0.275565	0.912206	0.0878182	0.122358																			COL7A1	10	7	0.0170857	0.275565	0.912206	0.0878182	0.122358
CREBBP	10	7	0.0170857	0.275565	0.912206	0.0878182	0.122358																			CREBBP	10	7	0.0170857	0.275565	0.912206	0.0878182	0.122358
HECTD4	10	7	0.0170857	0.275565	0.912206	0.0878182	0.122358																			HECTD4	10	7	0.0170857	0.275565	0.912206	0.0878182	0.122358
AMOT	5	5	0.0181949	0.198825	0.908894	0.0434349	0.122358																			AMOT	5	5	0.0181949	0.198825	0.908894	0.0434349	0.122358
ASAP2	5	5	0.0181949	0.198825	0.908894	0.0434349	0.122358																			ASAP2	5	5	0.0181949	0.198825	0.908894	0.0434349	0.122358
ATG2A	5	5	0.0181949	0.198825	0.908894	0.0434349	0.122358																			ATG2A	5	5	0.0181949	0.198825	0.908894	0.0434349	0.122358
CC2D1A	5	5	0.0181949	0.198825	0.908894	0.0434349	0.122358																			CC2D1A	5	5	0.0181949	0.198825	0.908894	0.0434349	0.122358
CD93	5	5	0.0181949	0.198825	0.908894	0.0434349	0.122358																			CD93	5	5	0.0181949	0.198825	0.908894	0.0434349	0.122358
CDC42BPB	5	5	0.0181949	0.198825	0.908894	0.0434349	0.122358																			CDC42BPB	5	5	0.0181949	0.198825	0.908894	0.0434349	0.122358
CEP131	5	5	0.0181949	0.198825	0.908894	0.0434349	0.122358																			CEP131	5	5	0.0181949	0.198825	0.908894	0.0434349	0.122358
COL4A6	5	5	0.0181949	0.198825	0.908894	0.0434349	0.122358																			COL4A6	5	5	0.0181949	0.198825	0.908894	0.0434349	0.122358
CUL3	5	5	0.0181949	0.198825	0.908894	0.0434349	0.122358																			CUL3	5	5	0.0181949	0.198825	0.908894	0.0434349	0.122358
DCTN1	5	5	0.0181949	0.198825	0.908894	0.0434349	0.122358																			DCTN1	5	5	0.0181949	0.198825	0.908894	0.0434349	0.122358
DLGAP3	5	5	0.0181949	0.198825	0.908894	0.0434349	0.122358																			DLGAP3	5	5	0.0181949	0.198825	0.908894	0.0434349	0.122358
EPHA6	5	5	0.0181949	0.198825	0.908894	0.0434349	0.122358																			EPHA6	5	5	0.0181949	0.198825	0.908894	0.0434349	0.122358
GABRA1	5	5	0.0181949	0.198825	0.908894	0.0434349	0.122358																			GABRA1	5	5	0.0181949	0.198825	0.908894	0.0434349	0.122358
GABRA5	5	5	0.0181949	0.198825	0.908894	0.0434349	0.122358																			GABRA5	5	5	0.0181949	0.198825	0.908894	0.0434349	0.122358
GPR161	5	5	0.0181949	0.198825	0.908894	0.0434349	0.122358																			GPR161	5	5	0.0181949	0.198825	0.908894	0.0434349	0.122358
GTF3C1	5	5	0.0181949	0.198825	0.908894	0.0434349	0.122358																			GTF3C1	5	5	0.0181949	0.198825	0.908894	0.0434349	0.122358
GUF1	5	5	0.0181949	0.198825	0.908894	0.0434349	0.122358																			GUF1	5	5	0.0181949	0.198825	0.908894	0.0434349	0.122358
HDAC4	5	5	0.0181949	0.198825	0.908894	0.0434349	0.122358																			HDAC4	5	5	0.0181949	0.198825	0.908894	0.0434349	0.122358
JAKMIP1	5	5	0.0181949	0.198825	0.908894	0.0434349	0.122358																			JAKMIP1	5	5	0.0181949	0.198825	0.908894	0.0434349	0.122358
KIAA1107	5	5	0.0181949	0.198825	0.908894	0.0434349	0.122358																			KIAA1107	5	5	0.0181949	0.198825	0.908894	0.0434349	0.122358
KIAA2018	5	5	0.0181949	0.198825	0.908894	0.0434349	0.122358																			KIAA2018	5	5	0.0181949	0.198825	0.908894	0.0434349	0.122358
MINK1	5	5	0.0181949	0.198825	0.908894	0.0434349	0.122358																			MINK1	5	5	0.0181949	0.198825	0.908894	0.0434349	0.122358
MTR	5	5	0.0181949	0.198825	0.908894	0.0434349	0.122358																			MTR	5	5	0.0181949	0.198825	0.908894	0.0434349	0.122358
MYO9A	5	5	0.0181949	0.198825	0.908894	0.0434349	0.122358																			MYO9A	5	5	0.0181949	0.198825	0.908894	0.0434349	0.122358
MYOCD	5	5	0.0181949	0.198825	0.908894	0.0434349	0.122358																			MYOCD	5	5	0.0181949	0.198825	0.908894	0.0434349	0.122358
PCDHGB4	5	5	0.0181949	0.198825	0.908894	0.0434349	0.122358																			PCDHGB4	5	5	0.0181949	0.198825	0.908894	0.0434349	0.122358
PLEKHA5	5	5	0.0181949	0.198825	0.908894	0.0434349	0.122358																			PLEKHA5	5	5	0.0181949	0.198825	0.908894	0.0434349	0.122358
POTEE	5	5	0.0181949	0.198825	0.908894	0.0434349	0.122358																			POTEE	5	5	0.0181949	0.198825	0.908894	0.0434349	0.122358
PSMD1	5	5	0.0181949	0.198825	0.908894	0.0434349	0.122358																			PSMD1	5	5	0.0181949	0.198825	0.908894	0.0434349	0.122358
SEL1L3	5	5	0.0181949	0.198825	0.908894	0.0434349	0.122358																			SEL1L3	5	5	0.0181949	0.198825	0.908894	0.0434349	0.122358
SI	5	5	0.0181949	0.198825	0.908894	0.0434349	0.122358																			SI	5	5	0.0181949	0.198825	0.908894	0.0434349	0.122358
SLFN5	5	5	0.0181949	0.198825	0.908894	0.0434349	0.122358																			SLFN5	5	5	0.0181949	0.198825	0.908894	0.0434349	0.122358
SOGA1	5	5	0.0181949	0.198825	0.908894	0.0434349	0.122358																			SOGA1	5	5	0.0181949	0.198825	0.908894	0.0434349	0.122358
TAF1	5	5	0.0181949	0.198825	0.908894	0.0434349	0.122358																			TAF1	5	5	0.0181949	0.198825	0.908894	0.0434349	0.122358
TCHH	5	5	0.0181949	0.198825	0.908894	0.0434349	0.122358																			TCHH	5	5	0.0181949	0.198825	0.908894	0.0434349	0.122358
TRIP12	5	5	0.0181949	0.198825	0.908894	0.0434349	0.122358																			TRIP12	5	5	0.0181949	0.198825	0.908894	0.0434349	0.122358
TRPM2	5	5	0.0181949	0.198825	0.908894	0.0434349	0.122358																			TRPM2	5	5	0.0181949	0.198825	0.908894	0.0434349	0.122358
USP34	5	5	0.0181949	0.198825	0.908894	0.0434349	0.122358																			USP34	5	5	0.0181949	0.198825	0.908894	0.0434349	0.122358
VPS8	5	5	0.0181949	0.198825	0.908894	0.0434349	0.122358																			VPS8	5	5	0.0181949	0.198825	0.908894	0.0434349	0.122358
ZCCHC11	5	5	0.0181949	0.198825	0.908894	0.0434349	0.122358																			ZCCHC11	5	5	0.0181949	0.198825	0.908894	0.0434349	0.122358
ZNF814	5	5	0.0181949	0.198825	0.908894	0.0434349	0.122358																			ZNF814	5	5	0.0181949	0.198825	0.908894	0.0434349	0.122358
DNAH10	15	9	0.0199862	0.311633	0.876112	0.116342	0.133346																			DNAH10	15	9	0.0199862	0.311633	0.876112	0.116342	0.133346
LAMA1	15	9	0.0199862	0.311633	0.876112	0.116342	0.133346																			LAMA1	15	9	0.0199862	0.311633	0.876112	0.116342	0.133346
NEB	15	9	0.0199862	0.311633	0.876112	0.116342	0.133346																			NEB	15	9	0.0199862	0.311633	0.876112	0.116342	0.133346
ANK1	8	6	0.02245	0.261662	0.971502	0.0745068	0.144842																			ANK1	8	6	0.02245	0.261662	0.971502	0.0745068	0.144842
CDH10	8	6	0.02245	0.261662	0.971502	0.0745068	0.144842																			CDH10	8	6	0.02245	0.261662	0.971502	0.0745068	0.144842
CNTNAP5	8	6	0.02245	0.261662	0.971502	0.0745068	0.144842																			CNTNAP5	8	6	0.02245	0.261662	0.971502	0.0745068	0.144842
LTBP2	8	6	0.02245	0.261662	0.971502	0.0745068	0.144842																			LTBP2	8	6	0.02245	0.261662	0.971502	0.0745068	0.144842
MBD6	8	6	0.02245	0.261662	0.971502	0.0745068	0.144842																			MBD6	8	6	0.02245	0.261662	0.971502	0.0745068	0.144842
MED12	8	6	0.02245	0.261662	0.971502	0.0745068	0.144842																			MED12	8	6	0.02245	0.261662	0.971502	0.0745068	0.144842
MYH3	8	6	0.02245	0.261662	0.971502	0.0745068	0.144842																			MYH3	8	6	0.02245	0.261662	0.971502	0.0745068	0.144842
NID2	8	6	0.02245	0.261662	0.971502	0.0745068	0.144842																			NID2	8	6	0.02245	0.261662	0.971502	0.0745068	0.144842
PTPRU	8	6	0.02245	0.261662	0.971502	0.0745068	0.144842																			PTPRU	8	6	0.02245	0.261662	0.971502	0.0745068	0.144842
SCN3A	8	6	0.02245	0.261662	0.971502	0.0745068	0.144842																			SCN3A	8	6	0.02245	0.261662	0.971502	0.0745068	0.144842
SHANK2	8	6	0.02245	0.261662	0.971502	0.0745068	0.144842																			SHANK2	8	6	0.02245	0.261662	0.971502	0.0745068	0.144842
SYCP2	8	6	0.02245	0.261662	0.971502	0.0745068	0.144842																			SYCP2	8	6	0.02245	0.261662	0.971502	0.0745068	0.144842
TRIO	8	6	0.02245	0.261662	0.971502	0.0745068	0.144842																			TRIO	8	6	0.02245	0.261662	0.971502	0.0745068	0.144842
TP53	134	21	0.0229531	2.18584	4.51941	1.06152	0.147713																			TP53	134	21	0.0229531	2.18584	4.51941	1.06152	0.147713
DNAH17	16	9	0.0232369	0.334075	0.931091	0.126337	0.148412																			DNAH17	16	9	0.0232369	0.334075	0.931091	0.126337	0.148412
DST	16	9	0.0232369	0.334075	0.931091	0.126337	0.148412																			DST	16	9	0.0232369	0.334075	0.931091	0.126337	0.148412
KMT2C	16	9	0.0232369	0.334075	0.931091	0.126337	0.148412																			KMT2C	16	9	0.0232369	0.334075	0.931091	0.126337	0.148412
ADGRL3	11	7	0.0241654	0.304525	0.991718	0.0997396	0.153188																			ADGRL3	11	7	0.0241654	0.304525	0.991718	0.0997396	0.153188
PKHD1L1	11	7	0.0241654	0.304525	0.991718	0.0997396	0.153188																			PKHD1L1	11	7	0.0241654	0.304525	0.991718	0.0997396	0.153188
SRCAP	11	7	0.0241654	0.304525	0.991718	0.0997396	0.153188																			SRCAP	11	7	0.0241654	0.304525	0.991718	0.0997396	0.153188
PCLO	23	11	0.0273508	0.384226	0.961727	0.160457	0.170909																			PCLO	23	11	0.0273508	0.384226	0.961727	0.160457	0.170909
SYNE2	17	9	0.0278525	0.35674	0.986642	0.136502	0.170909																			SYNE2	17	9	0.0278525	0.35674	0.986642	0.136502	0.170909
ADCY5	6	5	0.0289106	0.239502	1.04534	0.057546	0.170909																			ADCY5	6	5	0.0289106	0.239502	1.04534	0.057546	0.170909
CASP8	6	5	0.0289106	0.239502	1.04534	0.057546	0.170909																			CASP8	6	5	0.0289106	0.239502	1.04534	0.057546	0.170909
COL19A1	6	5	0.0289106	0.239502	1.04534	0.057546	0.170909																			COL19A1	6	5	0.0289106	0.239502	1.04534	0.057546	0.170909
EFEMP1	6	5	0.0289106	0.239502	1.04534	0.057546	0.170909																			EFEMP1	6	5	0.0289106	0.239502	1.04534	0.057546	0.170909
EPB41L3	6	5	0.0289106	0.239502	1.04534	0.057546	0.170909																			EPB41L3	6	5	0.0289106	0.239502	1.04534	0.057546	0.170909
FAM214A	6	5	0.0289106	0.239502	1.04534	0.057546	0.170909																			FAM214A	6	5	0.0289106	0.239502	1.04534	0.057546	0.170909
FSTL5	6	5	0.0289106	0.239502	1.04534	0.057546	0.170909																			FSTL5	6	5	0.0289106	0.239502	1.04534	0.057546	0.170909
GREB1L	6	5	0.0289106	0.239502	1.04534	0.057546	0.170909																			GREB1L	6	5	0.0289106	0.239502	1.04534	0.057546	0.170909
IGSF3	6	5	0.0289106	0.239502	1.04534	0.057546	0.170909																			IGSF3	6	5	0.0289106	0.239502	1.04534	0.057546	0.170909
ITGA7	6	5	0.0289106	0.239502	1.04534	0.057546	0.170909																			ITGA7	6	5	0.0289106	0.239502	1.04534	0.057546	0.170909
KIAA0825	6	5	0.0289106	0.239502	1.04534	0.057546	0.170909																			KIAA0825	6	5	0.0289106	0.239502	1.04534	0.057546	0.170909
LENG8	6	5	0.0289106	0.239502	1.04534	0.057546	0.170909																			LENG8	6	5	0.0289106	0.239502	1.04534	0.057546	0.170909
MAP10	6	5	0.0289106	0.239502	1.04534	0.057546	0.170909																			MAP10	6	5	0.0289106	0.239502	1.04534	0.057546	0.170909
MYO1F	6	5	0.0289106	0.239502	1.04534	0.057546	0.170909																			MYO1F	6	5	0.0289106	0.239502	1.04534	0.057546	0.170909
NAV1	6	5	0.0289106	0.239502	1.04534	0.057546	0.170909																			NAV1	6	5	0.0289106	0.239502	1.04534	0.057546	0.170909
OCA2	6	5	0.0289106	0.239502	1.04534	0.057546	0.170909																			OCA2	6	5	0.0289106	0.239502	1.04534	0.057546	0.170909
OLFML2A	6	5	0.0289106	0.239502	1.04534	0.057546	0.170909																			OLFML2A	6	5	0.0289106	0.239502	1.04534	0.057546	0.170909
OSBPL5	6	5	0.0289106	0.239502	1.04534	0.057546	0.170909																			OSBPL5	6	5	0.0289106	0.239502	1.04534	0.057546	0.170909
PCF11	6	5	0.0289106	0.239502	1.04534	0.057546	0.170909																			PCF11	6	5	0.0289106	0.239502	1.04534	0.057546	0.170909
PIK3R6	6	5	0.0289106	0.239502	1.04534	0.057546	0.170909																			PIK3R6	6	5	0.0289106	0.239502	1.04534	0.057546	0.170909
PLEKHM1	6	5	0.0289106	0.239502	1.04534	0.057546	0.170909																			PLEKHM1	6	5	0.0289106	0.239502	1.04534	0.057546	0.170909
PRRC2C	6	5	0.0289106	0.239502	1.04534	0.057546	0.170909																			PRRC2C	6	5	0.0289106	0.239502	1.04534	0.057546	0.170909
PTPRN2	6	5	0.0289106	0.239502	1.04534	0.057546	0.170909																			PTPRN2	6	5	0.0289106	0.239502	1.04534	0.057546	0.170909
SSFA2	6	5	0.0289106	0.239502	1.04534	0.057546	0.170909																			SSFA2	6	5	0.0289106	0.239502	1.04534	0.057546	0.170909
TCERG1	6	5	0.0289106	0.239502	1.04534	0.057546	0.170909																			TCERG1	6	5	0.0289106	0.239502	1.04534	0.057546	0.170909
TNKS2	6	5	0.0289106	0.239502	1.04534	0.057546	0.170909																			TNKS2	6	5	0.0289106	0.239502	1.04534	0.057546	0.170909
XKR4	6	5	0.0289106	0.239502	1.04534	0.057546	0.170909																			XKR4	6	5	0.0289106	0.239502	1.04534	0.057546	0.170909
ASH1L	13	8	0.0310727	0.309424	0.92807	0.109113	0.182418																			ASH1L	13	8	0.0310727	0.309424	0.92807	0.109113	0.182418
DNAH3	13	8	0.0310727	0.309424	0.92807	0.109113	0.182418																			DNAH3	13	8	0.0310727	0.309424	0.92807	0.109113	0.182418
UNC79	13	8	0.0310727	0.309424	0.92807	0.109113	0.182418																			UNC79	13	8	0.0310727	0.309424	0.92807	0.109113	0.182418
AHNAK	9	6	0.0323724	0.295668	1.07302	0.0876755	0.187878																			AHNAK	9	6	0.0323724	0.295668	1.07302	0.0876755	0.187878
ARID2	9	6	0.0323724	0.295668	1.07302	0.0876755	0.187878																			ARID2	9	6	0.0323724	0.295668	1.07302	0.0876755	0.187878
ATP10A	9	6	0.0323724	0.295668	1.07302	0.0876755	0.187878																			ATP10A	9	6	0.0323724	0.295668	1.07302	0.0876755	0.187878
CNTN5	9	6	0.0323724	0.295668	1.07302	0.0876755	0.187878																			CNTN5	9	6	0.0323724	0.295668	1.07302	0.0876755	0.187878
ZNF521	9	6	0.0323724	0.295668	1.07302	0.0876755	0.187878																			ZNF521	9	6	0.0323724	0.295668	1.07302	0.0876755	0.187878
TRPS1	18	9	0.0339143	0.379698	1.04279	0.146768	0.196378																			TRPS1	18	9	0.0339143	0.379698	1.04279	0.146768	0.196378
DNAH1	14	8	0.0348986	0.334854	0.993554	0.120086	0.200707																			DNAH1	14	8	0.0348986	0.334854	0.993554	0.120086	0.200707
GLI3	14	8	0.0348986	0.334854	0.993554	0.120086	0.200707																			GLI3	14	8	0.0348986	0.334854	0.993554	0.120086	0.200707
KMT2A	14	8	0.0348986	0.334854	0.993554	0.120086	0.200707																			KMT2A	14	8	0.0348986	0.334854	0.993554	0.120086	0.200707
FBN3	15	8	0.0407054	0.360582	1.05971	0.131186	0.229462																			FBN3	15	8	0.0407054	0.360582	1.05971	0.131186	0.229462
ACACA	7	5	0.0429676	0.28056	1.18278	0.0721929	0.229462																			ACACA	7	5	0.0429676	0.28056	1.18278	0.0721929	0.229462
AFF3	7	5	0.0429676	0.28056	1.18278	0.0721929	0.229462																			AFF3	7	5	0.0429676	0.28056	1.18278	0.0721929	0.229462
AGBL3	7	5	0.0429676	0.28056	1.18278	0.0721929	0.229462																			AGBL3	7	5	0.0429676	0.28056	1.18278	0.0721929	0.229462
ANKHD1-EIF4EBP3	7	5	0.0429676	0.28056	1.18278	0.0721929	0.229462																			ANKHD1-EIF4EBP3	7	5	0.0429676	0.28056	1.18278	0.0721929	0.229462
BRCA2	7	5	0.0429676	0.28056	1.18278	0.0721929	0.229462																			BRCA2	7	5	0.0429676	0.28056	1.18278	0.0721929	0.229462
CCDC110	7	5	0.0429676	0.28056	1.18278	0.0721929	0.229462																			CCDC110	7	5	0.0429676	0.28056	1.18278	0.0721929	0.229462
CEP290	7	5	0.0429676	0.28056	1.18278	0.0721929	0.229462																			CEP290	7	5	0.0429676	0.28056	1.18278	0.0721929	0.229462
CFAP61	7	5	0.0429676	0.28056	1.18278	0.0721929	0.229462																			CFAP61	7	5	0.0429676	0.28056	1.18278	0.0721929	0.229462
CUX2	7	5	0.0429676	0.28056	1.18278	0.0721929	0.229462																			CUX2	7	5	0.0429676	0.28056	1.18278	0.0721929	0.229462
GGT5	7	5	0.0429676	0.28056	1.18278	0.0721929	0.229462																			GGT5	7	5	0.0429676	0.28056	1.18278	0.0721929	0.229462
GLIS3	7	5	0.0429676	0.28056	1.18278	0.0721929	0.229462																			GLIS3	7	5	0.0429676	0.28056	1.18278	0.0721929	0.229462
HSPG2	7	5	0.0429676	0.28056	1.18278	0.0721929	0.229462																			HSPG2	7	5	0.0429676	0.28056	1.18278	0.0721929	0.229462
HUWE1	7	5	0.0429676	0.28056	1.18278	0.0721929	0.229462																			HUWE1	7	5	0.0429676	0.28056	1.18278	0.0721929	0.229462
ITPR1	7	5	0.0429676	0.28056	1.18278	0.0721929	0.229462																			ITPR1	7	5	0.0429676	0.28056	1.18278	0.0721929	0.229462
NF1	7	5	0.0429676	0.28056	1.18278	0.0721929	0.229462																			NF1	7	5	0.0429676	0.28056	1.18278	0.0721929	0.229462
NOS1	7	5	0.0429676	0.28056	1.18278	0.0721929	0.229462																			NOS1	7	5	0.0429676	0.28056	1.18278	0.0721929	0.229462
NOS3	7	5	0.0429676	0.28056	1.18278	0.0721929	0.229462																			NOS3	7	5	0.0429676	0.28056	1.18278	0.0721929	0.229462
NRXN2	7	5	0.0429676	0.28056	1.18278	0.0721929	0.229462																			NRXN2	7	5	0.0429676	0.28056	1.18278	0.0721929	0.229462
NTRK2	7	5	0.0429676	0.28056	1.18278	0.0721929	0.229462																			NTRK2	7	5	0.0429676	0.28056	1.18278	0.0721929	0.229462
NUP205	7	5	0.0429676	0.28056	1.18278	0.0721929	0.229462																			NUP205	7	5	0.0429676	0.28056	1.18278	0.0721929	0.229462
PCDHGA4	7	5	0.0429676	0.28056	1.18278	0.0721929	0.229462																			PCDHGA4	7	5	0.0429676	0.28056	1.18278	0.0721929	0.229462
PCDHGA7	7	5	0.0429676	0.28056	1.18278	0.0721929	0.229462																			PCDHGA7	7	5	0.0429676	0.28056	1.18278	0.0721929	0.229462
PHRF1	7	5	0.0429676	0.28056	1.18278	0.0721929	0.229462																			PHRF1	7	5	0.0429676	0.28056	1.18278	0.0721929	0.229462
PPRC1	7	5	0.0429676	0.28056	1.18278	0.0721929	0.229462																			PPRC1	7	5	0.0429676	0.28056	1.18278	0.0721929	0.229462
PRDM2	7	5	0.0429676	0.28056	1.18278	0.0721929	0.229462																			PRDM2	7	5	0.0429676	0.28056	1.18278	0.0721929	0.229462
PTPN14	7	5	0.0429676	0.28056	1.18278	0.0721929	0.229462																			PTPN14	7	5	0.0429676	0.28056	1.18278	0.0721929	0.229462
ROCK1	7	5	0.0429676	0.28056	1.18278	0.0721929	0.229462																			ROCK1	7	5	0.0429676	0.28056	1.18278	0.0721929	0.229462
RP1L1	7	5	0.0429676	0.28056	1.18278	0.0721929	0.229462																			RP1L1	7	5	0.0429676	0.28056	1.18278	0.0721929	0.229462
SOGA3	7	5	0.0429676	0.28056	1.18278	0.0721929	0.229462																			SOGA3	7	5	0.0429676	0.28056	1.18278	0.0721929	0.229462
SPECC1	7	5	0.0429676	0.28056	1.18278	0.0721929	0.229462																			SPECC1	7	5	0.0429676	0.28056	1.18278	0.0721929	0.229462
TEX15	7	5	0.0429676	0.28056	1.18278	0.0721929	0.229462																			TEX15	7	5	0.0429676	0.28056	1.18278	0.0721929	0.229462
UTRN	7	5	0.0429676	0.28056	1.18278	0.0721929	0.229462																			UTRN	7	5	0.0429676	0.28056	1.18278	0.0721929	0.229462
ZNF646	7	5	0.0429676	0.28056	1.18278	0.0721929	0.229462																			ZNF646	7	5	0.0429676	0.28056	1.18278	0.0721929	0.229462
BNC2	10	6	0.0448192	0.330014	1.17546	0.10114	0.234425																			BNC2	10	6	0.0448192	0.330014	1.17546	0.10114	0.234425
COL6A5	10	6	0.0448192	0.330014	1.17546	0.10114	0.234425																			COL6A5	10	6	0.0448192	0.330014	1.17546	0.10114	0.234425
DOCK2	10	6	0.0448192	0.330014	1.17546	0.10114	0.234425																			DOCK2	10	6	0.0448192	0.330014	1.17546	0.10114	0.234425
GRIA1	10	6	0.0448192	0.330014	1.17546	0.10114	0.234425																			GRIA1	10	6	0.0448192	0.330014	1.17546	0.10114	0.234425
MYH14	10	6	0.0448192	0.330014	1.17546	0.10114	0.234425																			MYH14	10	6	0.0448192	0.330014	1.17546	0.10114	0.234425
NAV2	10	6	0.0448192	0.330014	1.17546	0.10114	0.234425																			NAV2	10	6	0.0448192	0.330014	1.17546	0.10114	0.234425
PTPRQ	10	6	0.0448192	0.330014	1.17546	0.10114	0.234425																			PTPRQ	10	6	0.0448192	0.330014	1.17546	0.10114	0.234425
RIF1	10	6	0.0448192	0.330014	1.17546	0.10114	0.234425																			RIF1	10	6	0.0448192	0.330014	1.17546	0.10114	0.234425
SCN4A	10	6	0.0448192	0.330014	1.17546	0.10114	0.234425																			SCN4A	10	6	0.0448192	0.330014	1.17546	0.10114	0.234425
ZBTB20	10	6	0.0448192	0.330014	1.17546	0.10114	0.234425																			ZBTB20	10	6	0.0448192	0.330014	1.17546	0.10114	0.234425
UNC80	16	8	0.048544	0.386532	1.12656	0.142478	0.253386																			UNC80	16	8	0.048544	0.386532	1.12656	0.142478	0.253386
ABCA1	12	7	0.0533631	0.333783	1.07199	0.111858	0.253646																			ABCA1	12	7	0.0533631	0.333783	1.07199	0.111858	0.253646
FREM2	12	7	0.0533631	0.333783	1.07199	0.111858	0.253646																			FREM2	12	7	0.0533631	0.333783	1.07199	0.111858	0.253646
LRP1	12	7	0.0533631	0.333783	1.07199	0.111858	0.253646																			LRP1	12	7	0.0533631	0.333783	1.07199	0.111858	0.253646
PKHD1	12	7	0.0533631	0.333783	1.07199	0.111858	0.253646																			PKHD1	12	7	0.0533631	0.333783	1.07199	0.111858	0.253646
TENM1	12	7	0.0533631	0.333783	1.07199	0.111858	0.253646																			TENM1	12	7	0.0533631	0.333783	1.07199	0.111858	0.253646
AGTPBP1	5	4	0.0562771	0.254612	1.34273	0.052182	0.253646																			AGTPBP1	5	4	0.0562771	0.254612	1.34273	0.052182	0.253646
AHDC1	5	4	0.0562771	0.254612	1.34273	0.052182	0.253646																			AHDC1	5	4	0.0562771	0.254612	1.34273	0.052182	0.253646
ANKIB1	5	4	0.0562771	0.254612	1.34273	0.052182	0.253646																			ANKIB1	5	4	0.0562771	0.254612	1.34273	0.052182	0.253646
AP2A2	5	4	0.0562771	0.254612	1.34273	0.052182	0.253646																			AP2A2	5	4	0.0562771	0.254612	1.34273	0.052182	0.253646
ARAP3	5	4	0.0562771	0.254612	1.34273	0.052182	0.253646																			ARAP3	5	4	0.0562771	0.254612	1.34273	0.052182	0.253646
AXIN1	5	4	0.0562771	0.254612	1.34273	0.052182	0.253646																			AXIN1	5	4	0.0562771	0.254612	1.34273	0.052182	0.253646
BDP1	5	4	0.0562771	0.254612	1.34273	0.052182	0.253646																			BDP1	5	4	0.0562771	0.254612	1.34273	0.052182	0.253646
BMP1	5	4	0.0562771	0.254612	1.34273	0.052182	0.253646																			BMP1	5	4	0.0562771	0.254612	1.34273	0.052182	0.253646
CACNA2D4	5	4	0.0562771	0.254612	1.34273	0.052182	0.253646																			CACNA2D4	5	4	0.0562771	0.254612	1.34273	0.052182	0.253646
CASP8AP2	5	4	0.0562771	0.254612	1.34273	0.052182	0.253646																			CASP8AP2	5	4	0.0562771	0.254612	1.34273	0.052182	0.253646
CASZ1	5	4	0.0562771	0.254612	1.34273	0.052182	0.253646																			CASZ1	5	4	0.0562771	0.254612	1.34273	0.052182	0.253646
CLCA4	5	4	0.0562771	0.254612	1.34273	0.052182	0.253646																			CLCA4	5	4	0.0562771	0.254612	1.34273	0.052182	0.253646
COL6A1	5	4	0.0562771	0.254612	1.34273	0.052182	0.253646																			COL6A1	5	4	0.0562771	0.254612	1.34273	0.052182	0.253646
CR1	5	4	0.0562771	0.254612	1.34273	0.052182	0.253646																			CR1	5	4	0.0562771	0.254612	1.34273	0.052182	0.253646
DNM3	5	4	0.0562771	0.254612	1.34273	0.052182	0.253646																			DNM3	5	4	0.0562771	0.254612	1.34273	0.052182	0.253646
DOT1L	5	4	0.0562771	0.254612	1.34273	0.052182	0.253646																			DOT1L	5	4	0.0562771	0.254612	1.34273	0.052182	0.253646
DPYD	5	4	0.0562771	0.254612	1.34273	0.052182	0.253646																			DPYD	5	4	0.0562771	0.254612	1.34273	0.052182	0.253646
FBXO40	5	4	0.0562771	0.254612	1.34273	0.052182	0.253646																			FBXO40	5	4	0.0562771	0.254612	1.34273	0.052182	0.253646
FGD6	5	4	0.0562771	0.254612	1.34273	0.052182	0.253646																			FGD6	5	4	0.0562771	0.254612	1.34273	0.052182	0.253646
GREB1	5	4	0.0562771	0.254612	1.34273	0.052182	0.253646																			GREB1	5	4	0.0562771	0.254612	1.34273	0.052182	0.253646
HDLBP	5	4	0.0562771	0.254612	1.34273	0.052182	0.253646																			HDLBP	5	4	0.0562771	0.254612	1.34273	0.052182	0.253646
HEG1	5	4	0.0562771	0.254612	1.34273	0.052182	0.253646																			HEG1	5	4	0.0562771	0.254612	1.34273	0.052182	0.253646
IFIH1	5	4	0.0562771	0.254612	1.34273	0.052182	0.253646																			IFIH1	5	4	0.0562771	0.254612	1.34273	0.052182	0.253646
JAG2	5	4	0.0562771	0.254612	1.34273	0.052182	0.253646																			JAG2	5	4	0.0562771	0.254612	1.34273	0.052182	0.253646
KAT6A	5	4	0.0562771	0.254612	1.34273	0.052182	0.253646																			KAT6A	5	4	0.0562771	0.254612	1.34273	0.052182	0.253646
KIAA0556	5	4	0.0562771	0.254612	1.34273	0.052182	0.253646																			KIAA0556	5	4	0.0562771	0.254612	1.34273	0.052182	0.253646
KIAA1671	5	4	0.0562771	0.254612	1.34273	0.052182	0.253646																			KIAA1671	5	4	0.0562771	0.254612	1.34273	0.052182	0.253646
KIF20B	5	4	0.0562771	0.254612	1.34273	0.052182	0.253646																			KIF20B	5	4	0.0562771	0.254612	1.34273	0.052182	0.253646
KLHL5	5	4	0.0562771	0.254612	1.34273	0.052182	0.253646																			KLHL5	5	4	0.0562771	0.254612	1.34273	0.052182	0.253646
LARP4	5	4	0.0562771	0.254612	1.34273	0.052182	0.253646																			LARP4	5	4	0.0562771	0.254612	1.34273	0.052182	0.253646
LRRCC1	5	4	0.0562771	0.254612	1.34273	0.052182	0.253646																			LRRCC1	5	4	0.0562771	0.254612	1.34273	0.052182	0.253646
MIA3	5	4	0.0562771	0.254612	1.34273	0.052182	0.253646																			MIA3	5	4	0.0562771	0.254612	1.34273	0.052182	0.253646
MICAL3	5	4	0.0562771	0.254612	1.34273	0.052182	0.253646																			MICAL3	5	4	0.0562771	0.254612	1.34273	0.052182	0.253646
MLLT4	5	4	0.0562771	0.254612	1.34273	0.052182	0.253646																			MLLT4	5	4	0.0562771	0.254612	1.34273	0.052182	0.253646
MVK	5	4	0.0562771	0.254612	1.34273	0.052182	0.253646																			MVK	5	4	0.0562771	0.254612	1.34273	0.052182	0.253646
NACAD	5	4	0.0562771	0.254612	1.34273	0.052182	0.253646																			NACAD	5	4	0.0562771	0.254612	1.34273	0.052182	0.253646
NCKAP5L	5	4	0.0562771	0.254612	1.34273	0.052182	0.253646																			NCKAP5L	5	4	0.0562771	0.254612	1.34273	0.052182	0.253646
NIN	5	4	0.0562771	0.254612	1.34273	0.052182	0.253646																			NIN	5	4	0.0562771	0.254612	1.34273	0.052182	0.253646
NPC1L1	5	4	0.0562771	0.254612	1.34273	0.052182	0.253646																			NPC1L1	5	4	0.0562771	0.254612	1.34273	0.052182	0.253646
NUP210	5	4	0.0562771	0.254612	1.34273	0.052182	0.253646																			NUP210	5	4	0.0562771	0.254612	1.34273	0.052182	0.253646
OR1C1	5	4	0.0562771	0.254612	1.34273	0.052182	0.253646																			OR1C1	5	4	0.0562771	0.254612	1.34273	0.052182	0.253646
PCNX	5	4	0.0562771	0.254612	1.34273	0.052182	0.253646																			PCNX	5	4	0.0562771	0.254612	1.34273	0.052182	0.253646
PDZRN4	5	4	0.0562771	0.254612	1.34273	0.052182	0.253646																			PDZRN4	5	4	0.0562771	0.254612	1.34273	0.052182	0.253646
PFKP	5	4	0.0562771	0.254612	1.34273	0.052182	0.253646																			PFKP	5	4	0.0562771	0.254612	1.34273	0.052182	0.253646
PHLPP1	5	4	0.0562771	0.254612	1.34273	0.052182	0.253646																			PHLPP1	5	4	0.0562771	0.254612	1.34273	0.052182	0.253646
PLXNB3	5	4	0.0562771	0.254612	1.34273	0.052182	0.253646																			PLXNB3	5	4	0.0562771	0.254612	1.34273	0.052182	0.253646
PRDM15	5	4	0.0562771	0.254612	1.34273	0.052182	0.253646																			PRDM15	5	4	0.0562771	0.254612	1.34273	0.052182	0.253646
PRPF6	5	4	0.0562771	0.254612	1.34273	0.052182	0.253646																			PRPF6	5	4	0.0562771	0.254612	1.34273	0.052182	0.253646
PSME4	5	4	0.0562771	0.254612	1.34273	0.052182	0.253646																			PSME4	5	4	0.0562771	0.254612	1.34273	0.052182	0.253646
RNF20	5	4	0.0562771	0.254612	1.34273	0.052182	0.253646																			RNF20	5	4	0.0562771	0.254612	1.34273	0.052182	0.253646
ROBO3	5	4	0.0562771	0.254612	1.34273	0.052182	0.253646																			ROBO3	5	4	0.0562771	0.254612	1.34273	0.052182	0.253646
SBF2	5	4	0.0562771	0.254612	1.34273	0.052182	0.253646																			SBF2	5	4	0.0562771	0.254612	1.34273	0.052182	0.253646
SHCBP1L	5	4	0.0562771	0.254612	1.34273	0.052182	0.253646																			SHCBP1L	5	4	0.0562771	0.254612	1.34273	0.052182	0.253646
SLC4A10	5	4	0.0562771	0.254612	1.34273	0.052182	0.253646																			SLC4A10	5	4	0.0562771	0.254612	1.34273	0.052182	0.253646
SLTM	5	4	0.0562771	0.254612	1.34273	0.052182	0.253646																			SLTM	5	4	0.0562771	0.254612	1.34273	0.052182	0.253646
SORBS2	5	4	0.0562771	0.254612	1.34273	0.052182	0.253646																			SORBS2	5	4	0.0562771	0.254612	1.34273	0.052182	0.253646
SORL1	5	4	0.0562771	0.254612	1.34273	0.052182	0.253646																			SORL1	5	4	0.0562771	0.254612	1.34273	0.052182	0.253646
ST18	5	4	0.0562771	0.254612	1.34273	0.052182	0.253646																			ST18	5	4	0.0562771	0.254612	1.34273	0.052182	0.253646
SUSD5	5	4	0.0562771	0.254612	1.34273	0.052182	0.253646																			SUSD5	5	4	0.0562771	0.254612	1.34273	0.052182	0.253646
SYNJ2	5	4	0.0562771	0.254612	1.34273	0.052182	0.253646																			SYNJ2	5	4	0.0562771	0.254612	1.34273	0.052182	0.253646
TAOK2	5	4	0.0562771	0.254612	1.34273	0.052182	0.253646																			TAOK2	5	4	0.0562771	0.254612	1.34273	0.052182	0.253646
TET3	5	4	0.0562771	0.254612	1.34273	0.052182	0.253646																			TET3	5	4	0.0562771	0.254612	1.34273	0.052182	0.253646
TFAP2D	5	4	0.0562771	0.254612	1.34273	0.052182	0.253646																			TFAP2D	5	4	0.0562771	0.254612	1.34273	0.052182	0.253646
TMC5	5	4	0.0562771	0.254612	1.34273	0.052182	0.253646																			TMC5	5	4	0.0562771	0.254612	1.34273	0.052182	0.253646
TMEM131	5	4	0.0562771	0.254612	1.34273	0.052182	0.253646																			TMEM131	5	4	0.0562771	0.254612	1.34273	0.052182	0.253646
TRIM33	5	4	0.0562771	0.254612	1.34273	0.052182	0.253646																			TRIM33	5	4	0.0562771	0.254612	1.34273	0.052182	0.253646
TUBA3C	5	4	0.0562771	0.254612	1.34273	0.052182	0.253646																			TUBA3C	5	4	0.0562771	0.254612	1.34273	0.052182	0.253646
UBA6	5	4	0.0562771	0.254612	1.34273	0.052182	0.253646																			UBA6	5	4	0.0562771	0.254612	1.34273	0.052182	0.253646
WNT5A	5	4	0.0562771	0.254612	1.34273	0.052182	0.253646																			WNT5A	5	4	0.0562771	0.254612	1.34273	0.052182	0.253646
XRN1	5	4	0.0562771	0.254612	1.34273	0.052182	0.253646																			XRN1	5	4	0.0562771	0.254612	1.34273	0.052182	0.253646
XYLT2	5	4	0.0562771	0.254612	1.34273	0.052182	0.253646																			XYLT2	5	4	0.0562771	0.254612	1.34273	0.052182	0.253646
ZNF629	5	4	0.0562771	0.254612	1.34273	0.052182	0.253646																			ZNF629	5	4	0.0562771	0.254612	1.34273	0.052182	0.253646
CACNA1H	13	7	0.0603373	0.363365	1.15309	0.124158	0.259139																			CACNA1H	13	7	0.0603373	0.363365	1.15309	0.124158	0.259139
COL12A1	13	7	0.0603373	0.363365	1.15309	0.124158	0.259139																			COL12A1	13	7	0.0603373	0.363365	1.15309	0.124158	0.259139
NIPBL	13	7	0.0603373	0.363365	1.15309	0.124158	0.259139																			NIPBL	13	7	0.0603373	0.363365	1.15309	0.124158	0.259139
PTPRT	13	7	0.0603373	0.363365	1.15309	0.124158	0.259139																			PTPRT	13	7	0.0603373	0.363365	1.15309	0.124158	0.259139
SETX	13	7	0.0603373	0.363365	1.15309	0.124158	0.259139																			SETX	13	7	0.0603373	0.363365	1.15309	0.124158	0.259139
ABCB4	8	5	0.0605542	0.322015	1.32132	0.0872403	0.259139																			ABCB4	8	5	0.0605542	0.322015	1.32132	0.0872403	0.259139
ADGRL2	8	5	0.0605542	0.322015	1.32132	0.0872403	0.259139																			ADGRL2	8	5	0.0605542	0.322015	1.32132	0.0872403	0.259139
AKAP11	8	5	0.0605542	0.322015	1.32132	0.0872403	0.259139																			AKAP11	8	5	0.0605542	0.322015	1.32132	0.0872403	0.259139
CACNA1F	8	5	0.0605542	0.322015	1.32132	0.0872403	0.259139																			CACNA1F	8	5	0.0605542	0.322015	1.32132	0.0872403	0.259139
DMXL2	8	5	0.0605542	0.322015	1.32132	0.0872403	0.259139																			DMXL2	8	5	0.0605542	0.322015	1.32132	0.0872403	0.259139
F8	8	5	0.0605542	0.322015	1.32132	0.0872403	0.259139																			F8	8	5	0.0605542	0.322015	1.32132	0.0872403	0.259139
FAM47B	8	5	0.0605542	0.322015	1.32132	0.0872403	0.259139																			FAM47B	8	5	0.0605542	0.322015	1.32132	0.0872403	0.259139
GCN1L1	8	5	0.0605542	0.322015	1.32132	0.0872403	0.259139																			GCN1L1	8	5	0.0605542	0.322015	1.32132	0.0872403	0.259139
MROH9	8	5	0.0605542	0.322015	1.32132	0.0872403	0.259139																			MROH9	8	5	0.0605542	0.322015	1.32132	0.0872403	0.259139
MYH13	8	5	0.0605542	0.322015	1.32132	0.0872403	0.259139																			MYH13	8	5	0.0605542	0.322015	1.32132	0.0872403	0.259139
NRAP	8	5	0.0605542	0.322015	1.32132	0.0872403	0.259139																			NRAP	8	5	0.0605542	0.322015	1.32132	0.0872403	0.259139
PCDHA7	8	5	0.0605542	0.322015	1.32132	0.0872403	0.259139																			PCDHA7	8	5	0.0605542	0.322015	1.32132	0.0872403	0.259139
PCDHB2	8	5	0.0605542	0.322015	1.32132	0.0872403	0.259139																			PCDHB2	8	5	0.0605542	0.322015	1.32132	0.0872403	0.259139
PKDREJ	8	5	0.0605542	0.322015	1.32132	0.0872403	0.259139																			PKDREJ	8	5	0.0605542	0.322015	1.32132	0.0872403	0.259139
PLEKHG4B	8	5	0.0605542	0.322015	1.32132	0.0872403	0.259139																			PLEKHG4B	8	5	0.0605542	0.322015	1.32132	0.0872403	0.259139
PTPRK	8	5	0.0605542	0.322015	1.32132	0.0872403	0.259139																			PTPRK	8	5	0.0605542	0.322015	1.32132	0.0872403	0.259139
RTL1	8	5	0.0605542	0.322015	1.32132	0.0872403	0.259139																			RTL1	8	5	0.0605542	0.322015	1.32132	0.0872403	0.259139
SIPA1L1	8	5	0.0605542	0.322015	1.32132	0.0872403	0.259139																			SIPA1L1	8	5	0.0605542	0.322015	1.32132	0.0872403	0.259139
SPATA31D1	8	5	0.0605542	0.322015	1.32132	0.0872403	0.259139																			SPATA31D1	8	5	0.0605542	0.322015	1.32132	0.0872403	0.259139
SV2A	8	5	0.0605542	0.322015	1.32132	0.0872403	0.259139																			SV2A	8	5	0.0605542	0.322015	1.32132	0.0872403	0.259139
TMEM132D	8	5	0.0605542	0.322015	1.32132	0.0872403	0.259139																			TMEM132D	8	5	0.0605542	0.322015	1.32132	0.0872403	0.259139
TPO	8	5	0.0605542	0.322015	1.32132	0.0872403	0.259139																			TPO	8	5	0.0605542	0.322015	1.32132	0.0872403	0.259139
WDR17	8	5	0.0605542	0.322015	1.32132	0.0872403	0.259139																			WDR17	8	5	0.0605542	0.322015	1.32132	0.0872403	0.259139
WNK2	8	5	0.0605542	0.322015	1.32132	0.0872403	0.259139																			WNK2	8	5	0.0605542	0.322015	1.32132	0.0872403	0.259139
WSCD2	8	5	0.0605542	0.322015	1.32132	0.0872403	0.259139																			WSCD2	8	5	0.0605542	0.322015	1.32132	0.0872403	0.259139
ANK2	19	9	0.0612757	0.40287	1.09955	0.157176	0.261786																			ANK2	19	9	0.0612757	0.40287	1.09955	0.157176	0.261786
DNAH11	27	11	0.0643655	0.461076	1.13677	0.196559	0.274526																			DNAH11	27	11	0.0643655	0.461076	1.13677	0.196559	0.274526
DNAH9	14	7	0.0701942	0.393221	1.23498	0.136575	0.29739																			DNAH9	14	7	0.0701942	0.393221	1.23498	0.136575	0.29739
LRRK2	14	7	0.0701942	0.393221	1.23498	0.136575	0.29739																			LRRK2	14	7	0.0701942	0.393221	1.23498	0.136575	0.29739
PRKDC	14	7	0.0701942	0.393221	1.23498	0.136575	0.29739																			PRKDC	14	7	0.0701942	0.393221	1.23498	0.136575	0.29739
RELN	14	7	0.0701942	0.393221	1.23498	0.136575	0.29739																			RELN	14	7	0.0701942	0.393221	1.23498	0.136575	0.29739
RYR3	21	9	0.0751967	0.450003	1.21493	0.178339	0.308001																			RYR3	21	9	0.0751967	0.450003	1.21493	0.178339	0.308001
TAF1L	15	0	0.0798737	Inf	Inf	0.80229	0.308001																			TAF1L	15	0	0.0798737	Inf	Inf	0.80229	0.308001
ATP8A2	6	4	0.0816652	0.306719	1.54848	0.0689376	0.308001																			ATP8A2	6	4	0.0816652	0.306719	1.54848	0.0689376	0.308001
B2M	6	4	0.0816652	0.306719	1.54848	0.0689376	0.308001																			B2M	6	4	0.0816652	0.306719	1.54848	0.0689376	0.308001
C6orf118	6	4	0.0816652	0.306719	1.54848	0.0689376	0.308001																			C6orf118	6	4	0.0816652	0.306719	1.54848	0.0689376	0.308001
CALD1	6	4	0.0816652	0.306719	1.54848	0.0689376	0.308001																			CALD1	6	4	0.0816652	0.306719	1.54848	0.0689376	0.308001
CELSR1	6	4	0.0816652	0.306719	1.54848	0.0689376	0.308001																			CELSR1	6	4	0.0816652	0.306719	1.54848	0.0689376	0.308001
CEP162	6	4	0.0816652	0.306719	1.54848	0.0689376	0.308001																			CEP162	6	4	0.0816652	0.306719	1.54848	0.0689376	0.308001
CEP170	6	4	0.0816652	0.306719	1.54848	0.0689376	0.308001																			CEP170	6	4	0.0816652	0.306719	1.54848	0.0689376	0.308001
CFAP43	6	4	0.0816652	0.306719	1.54848	0.0689376	0.308001																			CFAP43	6	4	0.0816652	0.306719	1.54848	0.0689376	0.308001
CHD3	6	4	0.0816652	0.306719	1.54848	0.0689376	0.308001																			CHD3	6	4	0.0816652	0.306719	1.54848	0.0689376	0.308001
CIC	6	4	0.0816652	0.306719	1.54848	0.0689376	0.308001																			CIC	6	4	0.0816652	0.306719	1.54848	0.0689376	0.308001
CPED1	6	4	0.0816652	0.306719	1.54848	0.0689376	0.308001																			CPED1	6	4	0.0816652	0.306719	1.54848	0.0689376	0.308001
CSPG4	6	4	0.0816652	0.306719	1.54848	0.0689376	0.308001																			CSPG4	6	4	0.0816652	0.306719	1.54848	0.0689376	0.308001
DENND2C	6	4	0.0816652	0.306719	1.54848	0.0689376	0.308001																			DENND2C	6	4	0.0816652	0.306719	1.54848	0.0689376	0.308001
DENND5A	6	4	0.0816652	0.306719	1.54848	0.0689376	0.308001																			DENND5A	6	4	0.0816652	0.306719	1.54848	0.0689376	0.308001
DYNC1I1	6	4	0.0816652	0.306719	1.54848	0.0689376	0.308001																			DYNC1I1	6	4	0.0816652	0.306719	1.54848	0.0689376	0.308001
E2F7	6	4	0.0816652	0.306719	1.54848	0.0689376	0.308001																			E2F7	6	4	0.0816652	0.306719	1.54848	0.0689376	0.308001
FAM208B	6	4	0.0816652	0.306719	1.54848	0.0689376	0.308001																			FAM208B	6	4	0.0816652	0.306719	1.54848	0.0689376	0.308001
FPGT-TNNI3K	6	4	0.0816652	0.306719	1.54848	0.0689376	0.308001																			FPGT-TNNI3K	6	4	0.0816652	0.306719	1.54848	0.0689376	0.308001
GRIN2B	6	4	0.0816652	0.306719	1.54848	0.0689376	0.308001																			GRIN2B	6	4	0.0816652	0.306719	1.54848	0.0689376	0.308001
GRIN3A	6	4	0.0816652	0.306719	1.54848	0.0689376	0.308001																			GRIN3A	6	4	0.0816652	0.306719	1.54848	0.0689376	0.308001
GRM8	6	4	0.0816652	0.306719	1.54848	0.0689376	0.308001																			GRM8	6	4	0.0816652	0.306719	1.54848	0.0689376	0.308001
HCN4	6	4	0.0816652	0.306719	1.54848	0.0689376	0.308001																			HCN4	6	4	0.0816652	0.306719	1.54848	0.0689376	0.308001
HELZ	6	4	0.0816652	0.306719	1.54848	0.0689376	0.308001																			HELZ	6	4	0.0816652	0.306719	1.54848	0.0689376	0.308001
HIVEP2	6	4	0.0816652	0.306719	1.54848	0.0689376	0.308001																			HIVEP2	6	4	0.0816652	0.306719	1.54848	0.0689376	0.308001
HLA-B	6	4	0.0816652	0.306719	1.54848	0.0689376	0.308001																			HLA-B	6	4	0.0816652	0.306719	1.54848	0.0689376	0.308001
IFT172	6	4	0.0816652	0.306719	1.54848	0.0689376	0.308001																			IFT172	6	4	0.0816652	0.306719	1.54848	0.0689376	0.308001
IPO11	6	4	0.0816652	0.306719	1.54848	0.0689376	0.308001																			IPO11	6	4	0.0816652	0.306719	1.54848	0.0689376	0.308001
KIF21B	6	4	0.0816652	0.306719	1.54848	0.0689376	0.308001																			KIF21B	6	4	0.0816652	0.306719	1.54848	0.0689376	0.308001
KIF26A	6	4	0.0816652	0.306719	1.54848	0.0689376	0.308001																			KIF26A	6	4	0.0816652	0.306719	1.54848	0.0689376	0.308001
KIF4B	6	4	0.0816652	0.306719	1.54848	0.0689376	0.308001																			KIF4B	6	4	0.0816652	0.306719	1.54848	0.0689376	0.308001
LAMB3	6	4	0.0816652	0.306719	1.54848	0.0689376	0.308001																			LAMB3	6	4	0.0816652	0.306719	1.54848	0.0689376	0.308001
LRRIQ3	6	4	0.0816652	0.306719	1.54848	0.0689376	0.308001																			LRRIQ3	6	4	0.0816652	0.306719	1.54848	0.0689376	0.308001
LRRK1	6	4	0.0816652	0.306719	1.54848	0.0689376	0.308001																			LRRK1	6	4	0.0816652	0.306719	1.54848	0.0689376	0.308001
MAP3K12	6	4	0.0816652	0.306719	1.54848	0.0689376	0.308001																			MAP3K12	6	4	0.0816652	0.306719	1.54848	0.0689376	0.308001
MAP7D3	6	4	0.0816652	0.306719	1.54848	0.0689376	0.308001																			MAP7D3	6	4	0.0816652	0.306719	1.54848	0.0689376	0.308001
44265	6	4	0.0816652	0.306719	1.54848	0.0689376	0.308001																			44265	6	4	0.0816652	0.306719	1.54848	0.0689376	0.308001
MLH3	6	4	0.0816652	0.306719	1.54848	0.0689376	0.308001																			MLH3	6	4	0.0816652	0.306719	1.54848	0.0689376	0.308001
MYH7	6	4	0.0816652	0.306719	1.54848	0.0689376	0.308001																			MYH7	6	4	0.0816652	0.306719	1.54848	0.0689376	0.308001
MYH8	6	4	0.0816652	0.306719	1.54848	0.0689376	0.308001																			MYH8	6	4	0.0816652	0.306719	1.54848	0.0689376	0.308001
NAALAD2	6	4	0.0816652	0.306719	1.54848	0.0689376	0.308001																			NAALAD2	6	4	0.0816652	0.306719	1.54848	0.0689376	0.308001
NAALADL1	6	4	0.0816652	0.306719	1.54848	0.0689376	0.308001																			NAALADL1	6	4	0.0816652	0.306719	1.54848	0.0689376	0.308001
NDST3	6	4	0.0816652	0.306719	1.54848	0.0689376	0.308001																			NDST3	6	4	0.0816652	0.306719	1.54848	0.0689376	0.308001
NLRP1	6	4	0.0816652	0.306719	1.54848	0.0689376	0.308001																			NLRP1	6	4	0.0816652	0.306719	1.54848	0.0689376	0.308001
NLRP2	6	4	0.0816652	0.306719	1.54848	0.0689376	0.308001																			NLRP2	6	4	0.0816652	0.306719	1.54848	0.0689376	0.308001
OLFML2B	6	4	0.0816652	0.306719	1.54848	0.0689376	0.308001																			OLFML2B	6	4	0.0816652	0.306719	1.54848	0.0689376	0.308001
OVCH1	6	4	0.0816652	0.306719	1.54848	0.0689376	0.308001																			OVCH1	6	4	0.0816652	0.306719	1.54848	0.0689376	0.308001
PCDHA4	6	4	0.0816652	0.306719	1.54848	0.0689376	0.308001																			PCDHA4	6	4	0.0816652	0.306719	1.54848	0.0689376	0.308001
PCDHB1	6	4	0.0816652	0.306719	1.54848	0.0689376	0.308001																			PCDHB1	6	4	0.0816652	0.306719	1.54848	0.0689376	0.308001
PSD2	6	4	0.0816652	0.306719	1.54848	0.0689376	0.308001																			PSD2	6	4	0.0816652	0.306719	1.54848	0.0689376	0.308001
PTCH1	6	4	0.0816652	0.306719	1.54848	0.0689376	0.308001																			PTCH1	6	4	0.0816652	0.306719	1.54848	0.0689376	0.308001
PTEN	6	4	0.0816652	0.306719	1.54848	0.0689376	0.308001																			PTEN	6	4	0.0816652	0.306719	1.54848	0.0689376	0.308001
RAPGEF6	6	4	0.0816652	0.306719	1.54848	0.0689376	0.308001																			RAPGEF6	6	4	0.0816652	0.306719	1.54848	0.0689376	0.308001
RPGRIP1L	6	4	0.0816652	0.306719	1.54848	0.0689376	0.308001																			RPGRIP1L	6	4	0.0816652	0.306719	1.54848	0.0689376	0.308001
SETBP1	6	4	0.0816652	0.306719	1.54848	0.0689376	0.308001																			SETBP1	6	4	0.0816652	0.306719	1.54848	0.0689376	0.308001
SF3B2	6	4	0.0816652	0.306719	1.54848	0.0689376	0.308001																			SF3B2	6	4	0.0816652	0.306719	1.54848	0.0689376	0.308001
SLCO5A1	6	4	0.0816652	0.306719	1.54848	0.0689376	0.308001																			SLCO5A1	6	4	0.0816652	0.306719	1.54848	0.0689376	0.308001
SPTBN5	6	4	0.0816652	0.306719	1.54848	0.0689376	0.308001																			SPTBN5	6	4	0.0816652	0.306719	1.54848	0.0689376	0.308001
STK31	6	4	0.0816652	0.306719	1.54848	0.0689376	0.308001																			STK31	6	4	0.0816652	0.306719	1.54848	0.0689376	0.308001
SYNE3	6	4	0.0816652	0.306719	1.54848	0.0689376	0.308001																			SYNE3	6	4	0.0816652	0.306719	1.54848	0.0689376	0.308001
SYNPO	6	4	0.0816652	0.306719	1.54848	0.0689376	0.308001																			SYNPO	6	4	0.0816652	0.306719	1.54848	0.0689376	0.308001
TANC2	6	4	0.0816652	0.306719	1.54848	0.0689376	0.308001																			TANC2	6	4	0.0816652	0.306719	1.54848	0.0689376	0.308001
TCEB3B	6	4	0.0816652	0.306719	1.54848	0.0689376	0.308001																			TCEB3B	6	4	0.0816652	0.306719	1.54848	0.0689376	0.308001
TNRC18	6	4	0.0816652	0.306719	1.54848	0.0689376	0.308001																			TNRC18	6	4	0.0816652	0.306719	1.54848	0.0689376	0.308001
TPP2	6	4	0.0816652	0.306719	1.54848	0.0689376	0.308001																			TPP2	6	4	0.0816652	0.306719	1.54848	0.0689376	0.308001
TRIM9	6	4	0.0816652	0.306719	1.54848	0.0689376	0.308001																			TRIM9	6	4	0.0816652	0.306719	1.54848	0.0689376	0.308001
TRPM1	6	4	0.0816652	0.306719	1.54848	0.0689376	0.308001																			TRPM1	6	4	0.0816652	0.306719	1.54848	0.0689376	0.308001
TSHZ2	6	4	0.0816652	0.306719	1.54848	0.0689376	0.308001																			TSHZ2	6	4	0.0816652	0.306719	1.54848	0.0689376	0.308001
TTC28	6	4	0.0816652	0.306719	1.54848	0.0689376	0.308001																			TTC28	6	4	0.0816652	0.306719	1.54848	0.0689376	0.308001
UNC13A	6	4	0.0816652	0.306719	1.54848	0.0689376	0.308001																			UNC13A	6	4	0.0816652	0.306719	1.54848	0.0689376	0.308001
XIRP1	6	4	0.0816652	0.306719	1.54848	0.0689376	0.308001																			XIRP1	6	4	0.0816652	0.306719	1.54848	0.0689376	0.308001
ZMYND8	6	4	0.0816652	0.306719	1.54848	0.0689376	0.308001																			ZMYND8	6	4	0.0816652	0.306719	1.54848	0.0689376	0.308001
ZNF208	6	4	0.0816652	0.306719	1.54848	0.0689376	0.308001																			ZNF208	6	4	0.0816652	0.306719	1.54848	0.0689376	0.308001
FNDC1	15	7	0.0828877	0.423411	1.31774	0.149202	0.311687																			FNDC1	15	7	0.0828877	0.423411	1.31774	0.149202	0.311687
PEG3	15	7	0.0828877	0.423411	1.31774	0.149202	0.311687																			PEG3	15	7	0.0828877	0.423411	1.31774	0.149202	0.311687
SYNE1	47	16	0.0845656	0.526779	1.14089	0.248715	0.317527																			SYNE1	47	16	0.0845656	0.526779	1.14089	0.248715	0.317527
KRAS	94	14	0.0909108	1.86749	4.06879	0.89242	0.334498																			KRAS	94	14	0.0909108	1.86749	4.06879	0.89242	0.334498
ABCA12	11	6	0.0910593	0.364725	1.27887	0.114817	0.334498																			ABCA12	11	6	0.0910593	0.364725	1.27887	0.114817	0.334498
ACVR2A	11	6	0.0910593	0.364725	1.27887	0.114817	0.334498																			ACVR2A	11	6	0.0910593	0.364725	1.27887	0.114817	0.334498
AKAP12	11	6	0.0910593	0.364725	1.27887	0.114817	0.334498																			AKAP12	11	6	0.0910593	0.364725	1.27887	0.114817	0.334498
CNOT1	11	6	0.0910593	0.364725	1.27887	0.114817	0.334498																			CNOT1	11	6	0.0910593	0.364725	1.27887	0.114817	0.334498
EVC2	11	6	0.0910593	0.364725	1.27887	0.114817	0.334498																			EVC2	11	6	0.0910593	0.364725	1.27887	0.114817	0.334498
FAM179A	11	6	0.0910593	0.364725	1.27887	0.114817	0.334498																			FAM179A	11	6	0.0910593	0.364725	1.27887	0.114817	0.334498
GOLGB1	11	6	0.0910593	0.364725	1.27887	0.114817	0.334498																			GOLGB1	11	6	0.0910593	0.364725	1.27887	0.114817	0.334498
GPR158	11	6	0.0910593	0.364725	1.27887	0.114817	0.334498																			GPR158	11	6	0.0910593	0.364725	1.27887	0.114817	0.334498
HELZ2	11	6	0.0910593	0.364725	1.27887	0.114817	0.334498																			HELZ2	11	6	0.0910593	0.364725	1.27887	0.114817	0.334498
MAP2	11	6	0.0910593	0.364725	1.27887	0.114817	0.334498																			MAP2	11	6	0.0910593	0.364725	1.27887	0.114817	0.334498
MTOR	11	6	0.0910593	0.364725	1.27887	0.114817	0.334498																			MTOR	11	6	0.0910593	0.364725	1.27887	0.114817	0.334498
MTUS2	11	6	0.0910593	0.364725	1.27887	0.114817	0.334498																			MTUS2	11	6	0.0910593	0.364725	1.27887	0.114817	0.334498
ROS1	11	6	0.0910593	0.364725	1.27887	0.114817	0.334498																			ROS1	11	6	0.0910593	0.364725	1.27887	0.114817	0.334498
TIAM1	11	6	0.0910593	0.364725	1.27887	0.114817	0.334498																			TIAM1	11	6	0.0910593	0.364725	1.27887	0.114817	0.334498
EYS	17	8	0.0923454	0.412785	1.19411	0.153911	0.338733																			EYS	17	8	0.0923454	0.412785	1.19411	0.153911	0.338733
ABCA13	25	10	0.092948	0.478598	1.22448	0.198528	0.339962																			ABCA13	25	10	0.092948	0.478598	1.22448	0.198528	0.339962
LRP2	25	10	0.092948	0.478598	1.22448	0.198528	0.339962																			LRP2	25	10	0.092948	0.478598	1.22448	0.198528	0.339962
KIAA1109	18	8	0.0988746	0.439324	1.26238	0.165442	0.360085																			KIAA1109	18	8	0.0988746	0.439324	1.26238	0.165442	0.360085
SSPO	18	8	0.0988746	0.439324	1.26238	0.165442	0.360085																			SSPO	18	8	0.0988746	0.439324	1.26238	0.165442	0.360085
TSHZ3	18	8	0.0988746	0.439324	1.26238	0.165442	0.360085																			TSHZ3	18	8	0.0988746	0.439324	1.26238	0.165442	0.360085
CDH18	12	6	0.102977	0.39979	1.3833	0.128712	0.370777																			CDH18	12	6	0.102977	0.39979	1.3833	0.128712	0.370777
DCC	12	6	0.102977	0.39979	1.3833	0.128712	0.370777																			DCC	12	6	0.102977	0.39979	1.3833	0.128712	0.370777
FCGBP	12	6	0.102977	0.39979	1.3833	0.128712	0.370777																			FCGBP	12	6	0.102977	0.39979	1.3833	0.128712	0.370777
FRAS1	12	6	0.102977	0.39979	1.3833	0.128712	0.370777																			FRAS1	12	6	0.102977	0.39979	1.3833	0.128712	0.370777
LAMA5	12	6	0.102977	0.39979	1.3833	0.128712	0.370777																			LAMA5	12	6	0.102977	0.39979	1.3833	0.128712	0.370777
PTPRZ1	12	6	0.102977	0.39979	1.3833	0.128712	0.370777																			PTPRZ1	12	6	0.102977	0.39979	1.3833	0.128712	0.370777
RIMS1	12	6	0.102977	0.39979	1.3833	0.128712	0.370777																			RIMS1	12	6	0.102977	0.39979	1.3833	0.128712	0.370777
SCN1A	12	6	0.102977	0.39979	1.3833	0.128712	0.370777																			SCN1A	12	6	0.102977	0.39979	1.3833	0.128712	0.370777
ARID1A	19	8	0.108358	0.466155	1.33144	0.177133	0.371048																			ARID1A	19	8	0.108358	0.466155	1.33144	0.177133	0.371048
DNAH8	19	8	0.108358	0.466155	1.33144	0.177133	0.371048																			DNAH8	19	8	0.108358	0.466155	1.33144	0.177133	0.371048
FBXW7	19	8	0.108358	0.466155	1.33144	0.177133	0.371048																			FBXW7	19	8	0.108358	0.466155	1.33144	0.177133	0.371048
RYR1	19	8	0.108358	0.466155	1.33144	0.177133	0.371048																			RYR1	19	8	0.108358	0.466155	1.33144	0.177133	0.371048
DNAH5	29	11	0.110825	0.500849	1.22738	0.21527	0.371048																			DNAH5	29	11	0.110825	0.500849	1.22738	0.21527	0.371048
ABCA2	7	4	0.111811	0.359335	1.75598	0.0863438	0.371048																			ABCA2	7	4	0.111811	0.359335	1.75598	0.0863438	0.371048
ADGRG4	7	4	0.111811	0.359335	1.75598	0.0863438	0.371048																			ADGRG4	7	4	0.111811	0.359335	1.75598	0.0863438	0.371048
AGRN	7	4	0.111811	0.359335	1.75598	0.0863438	0.371048																			AGRN	7	4	0.111811	0.359335	1.75598	0.0863438	0.371048
ATP8B2	7	4	0.111811	0.359335	1.75598	0.0863438	0.371048																			ATP8B2	7	4	0.111811	0.359335	1.75598	0.0863438	0.371048
BCL9L	7	4	0.111811	0.359335	1.75598	0.0863438	0.371048																			BCL9L	7	4	0.111811	0.359335	1.75598	0.0863438	0.371048
CABIN1	7	4	0.111811	0.359335	1.75598	0.0863438	0.371048																			CABIN1	7	4	0.111811	0.359335	1.75598	0.0863438	0.371048
CDH2	7	4	0.111811	0.359335	1.75598	0.0863438	0.371048																			CDH2	7	4	0.111811	0.359335	1.75598	0.0863438	0.371048
CDK12	7	4	0.111811	0.359335	1.75598	0.0863438	0.371048																			CDK12	7	4	0.111811	0.359335	1.75598	0.0863438	0.371048
CDON	7	4	0.111811	0.359335	1.75598	0.0863438	0.371048																			CDON	7	4	0.111811	0.359335	1.75598	0.0863438	0.371048
CHD1	7	4	0.111811	0.359335	1.75598	0.0863438	0.371048																			CHD1	7	4	0.111811	0.359335	1.75598	0.0863438	0.371048
CNTNAP2	7	4	0.111811	0.359335	1.75598	0.0863438	0.371048																			CNTNAP2	7	4	0.111811	0.359335	1.75598	0.0863438	0.371048
COL4A2	7	4	0.111811	0.359335	1.75598	0.0863438	0.371048																			COL4A2	7	4	0.111811	0.359335	1.75598	0.0863438	0.371048
DDI1	7	4	0.111811	0.359335	1.75598	0.0863438	0.371048																			DDI1	7	4	0.111811	0.359335	1.75598	0.0863438	0.371048
DOPEY1	7	4	0.111811	0.359335	1.75598	0.0863438	0.371048																			DOPEY1	7	4	0.111811	0.359335	1.75598	0.0863438	0.371048
DSP	7	4	0.111811	0.359335	1.75598	0.0863438	0.371048																			DSP	7	4	0.111811	0.359335	1.75598	0.0863438	0.371048
ECE2	7	4	0.111811	0.359335	1.75598	0.0863438	0.371048																			ECE2	7	4	0.111811	0.359335	1.75598	0.0863438	0.371048
EML6	7	4	0.111811	0.359335	1.75598	0.0863438	0.371048																			EML6	7	4	0.111811	0.359335	1.75598	0.0863438	0.371048
ENAM	7	4	0.111811	0.359335	1.75598	0.0863438	0.371048																			ENAM	7	4	0.111811	0.359335	1.75598	0.0863438	0.371048
EPB41L5	7	4	0.111811	0.359335	1.75598	0.0863438	0.371048																			EPB41L5	7	4	0.111811	0.359335	1.75598	0.0863438	0.371048
HCN1	7	4	0.111811	0.359335	1.75598	0.0863438	0.371048																			HCN1	7	4	0.111811	0.359335	1.75598	0.0863438	0.371048
HEATR5B	7	4	0.111811	0.359335	1.75598	0.0863438	0.371048																			HEATR5B	7	4	0.111811	0.359335	1.75598	0.0863438	0.371048
INSRR	7	4	0.111811	0.359335	1.75598	0.0863438	0.371048																			INSRR	7	4	0.111811	0.359335	1.75598	0.0863438	0.371048
KCNH8	7	4	0.111811	0.359335	1.75598	0.0863438	0.371048																			KCNH8	7	4	0.111811	0.359335	1.75598	0.0863438	0.371048
KIF13A	7	4	0.111811	0.359335	1.75598	0.0863438	0.371048																			KIF13A	7	4	0.111811	0.359335	1.75598	0.0863438	0.371048
LIFR	7	4	0.111811	0.359335	1.75598	0.0863438	0.371048																			LIFR	7	4	0.111811	0.359335	1.75598	0.0863438	0.371048
LINGO2	7	4	0.111811	0.359335	1.75598	0.0863438	0.371048																			LINGO2	7	4	0.111811	0.359335	1.75598	0.0863438	0.371048
LMO7	7	4	0.111811	0.359335	1.75598	0.0863438	0.371048																			LMO7	7	4	0.111811	0.359335	1.75598	0.0863438	0.371048
MME	7	4	0.111811	0.359335	1.75598	0.0863438	0.371048																			MME	7	4	0.111811	0.359335	1.75598	0.0863438	0.371048
MYBPC2	7	4	0.111811	0.359335	1.75598	0.0863438	0.371048																			MYBPC2	7	4	0.111811	0.359335	1.75598	0.0863438	0.371048
N4BP2	7	4	0.111811	0.359335	1.75598	0.0863438	0.371048																			N4BP2	7	4	0.111811	0.359335	1.75598	0.0863438	0.371048
NEDD4	7	4	0.111811	0.359335	1.75598	0.0863438	0.371048																			NEDD4	7	4	0.111811	0.359335	1.75598	0.0863438	0.371048
NKAPL	7	4	0.111811	0.359335	1.75598	0.0863438	0.371048																			NKAPL	7	4	0.111811	0.359335	1.75598	0.0863438	0.371048
NOTCH3	7	4	0.111811	0.359335	1.75598	0.0863438	0.371048																			NOTCH3	7	4	0.111811	0.359335	1.75598	0.0863438	0.371048
NUP98	7	4	0.111811	0.359335	1.75598	0.0863438	0.371048																			NUP98	7	4	0.111811	0.359335	1.75598	0.0863438	0.371048
PCDHA6	7	4	0.111811	0.359335	1.75598	0.0863438	0.371048																			PCDHA6	7	4	0.111811	0.359335	1.75598	0.0863438	0.371048
PDGFRB	7	4	0.111811	0.359335	1.75598	0.0863438	0.371048																			PDGFRB	7	4	0.111811	0.359335	1.75598	0.0863438	0.371048
PRKCG	7	4	0.111811	0.359335	1.75598	0.0863438	0.371048																			PRKCG	7	4	0.111811	0.359335	1.75598	0.0863438	0.371048
PTCHD3	7	4	0.111811	0.359335	1.75598	0.0863438	0.371048																			PTCHD3	7	4	0.111811	0.359335	1.75598	0.0863438	0.371048
PTPRN	7	4	0.111811	0.359335	1.75598	0.0863438	0.371048																			PTPRN	7	4	0.111811	0.359335	1.75598	0.0863438	0.371048
RBMXL3	7	4	0.111811	0.359335	1.75598	0.0863438	0.371048																			RBMXL3	7	4	0.111811	0.359335	1.75598	0.0863438	0.371048
ROR2	7	4	0.111811	0.359335	1.75598	0.0863438	0.371048																			ROR2	7	4	0.111811	0.359335	1.75598	0.0863438	0.371048
SULF1	7	4	0.111811	0.359335	1.75598	0.0863438	0.371048																			SULF1	7	4	0.111811	0.359335	1.75598	0.0863438	0.371048
TCF20	7	4	0.111811	0.359335	1.75598	0.0863438	0.371048																			TCF20	7	4	0.111811	0.359335	1.75598	0.0863438	0.371048
TEP1	7	4	0.111811	0.359335	1.75598	0.0863438	0.371048																			TEP1	7	4	0.111811	0.359335	1.75598	0.0863438	0.371048
TNIK	7	4	0.111811	0.359335	1.75598	0.0863438	0.371048																			TNIK	7	4	0.111811	0.359335	1.75598	0.0863438	0.371048
TRPV5	7	4	0.111811	0.359335	1.75598	0.0863438	0.371048																			TRPV5	7	4	0.111811	0.359335	1.75598	0.0863438	0.371048
TTC3	7	4	0.111811	0.359335	1.75598	0.0863438	0.371048																			TTC3	7	4	0.111811	0.359335	1.75598	0.0863438	0.371048
UNC45B	7	4	0.111811	0.359335	1.75598	0.0863438	0.371048																			UNC45B	7	4	0.111811	0.359335	1.75598	0.0863438	0.371048
USP26	7	4	0.111811	0.359335	1.75598	0.0863438	0.371048																			USP26	7	4	0.111811	0.359335	1.75598	0.0863438	0.371048
ZC3H18	7	4	0.111811	0.359335	1.75598	0.0863438	0.371048																			ZC3H18	7	4	0.111811	0.359335	1.75598	0.0863438	0.371048
ZFP36L2	7	4	0.111811	0.359335	1.75598	0.0863438	0.371048																			ZFP36L2	7	4	0.111811	0.359335	1.75598	0.0863438	0.371048
ZHX2	7	4	0.111811	0.359335	1.75598	0.0863438	0.371048																			ZHX2	7	4	0.111811	0.359335	1.75598	0.0863438	0.371048
ZMYM4	7	4	0.111811	0.359335	1.75598	0.0863438	0.371048																			ZMYM4	7	4	0.111811	0.359335	1.75598	0.0863438	0.371048
ZMYM6	7	4	0.111811	0.359335	1.75598	0.0863438	0.371048																			ZMYM6	7	4	0.111811	0.359335	1.75598	0.0863438	0.371048
ZNF292	7	4	0.111811	0.359335	1.75598	0.0863438	0.371048																			ZNF292	7	4	0.111811	0.359335	1.75598	0.0863438	0.371048
CNTN6	13	6	0.118791	0.435188	1.48881	0.142755	0.391657																			CNTN6	13	6	0.118791	0.435188	1.48881	0.142755	0.391657
PKD1L1	13	6	0.118791	0.435188	1.48881	0.142755	0.391657																			PKD1L1	13	6	0.118791	0.435188	1.48881	0.142755	0.391657
PREX2	13	6	0.118791	0.435188	1.48881	0.142755	0.391657																			PREX2	13	6	0.118791	0.435188	1.48881	0.142755	0.391657
PXDN	13	6	0.118791	0.435188	1.48881	0.142755	0.391657																			PXDN	13	6	0.118791	0.435188	1.48881	0.142755	0.391657
RP1	13	6	0.118791	0.435188	1.48881	0.142755	0.391657																			RP1	13	6	0.118791	0.435188	1.48881	0.142755	0.391657
CUBN	20	8	0.120673	0.493278	1.40114	0.188977	0.397344																			CUBN	20	8	0.120673	0.493278	1.40114	0.188977	0.397344
TTN	85	24	0.131797	0.596816	1.2193	0.288565	0.407259																			TTN	85	24	0.131797	0.596816	1.2193	0.288565	0.407259
COL5A2	12	0	0.131888	Inf	Inf	0.612825	0.407259																			COL5A2	12	0	0.131888	Inf	Inf	0.612825	0.407259
DYSF	14	6	0.138228	0.470982	1.59534	0.157006	0.407259																			DYSF	14	6	0.138228	0.470982	1.59534	0.157006	0.407259
MAP3K4	14	6	0.138228	0.470982	1.59534	0.157006	0.407259																			MAP3K4	14	6	0.138228	0.470982	1.59534	0.157006	0.407259
MYO16	14	6	0.138228	0.470982	1.59534	0.157006	0.407259																			MYO16	14	6	0.138228	0.470982	1.59534	0.157006	0.407259
NBEA	14	6	0.138228	0.470982	1.59534	0.157006	0.407259																			NBEA	14	6	0.138228	0.470982	1.59534	0.157006	0.407259
PCDHA12	14	6	0.138228	0.470982	1.59534	0.157006	0.407259																			PCDHA12	14	6	0.138228	0.470982	1.59534	0.157006	0.407259
TENM2	14	6	0.138228	0.470982	1.59534	0.157006	0.407259																			TENM2	14	6	0.138228	0.470982	1.59534	0.157006	0.407259
ABCB5	9	5	0.140325	0.363894	1.46127	0.102551	0.407259																			ABCB5	9	5	0.140325	0.363894	1.46127	0.102551	0.407259
ADGB	9	5	0.140325	0.363894	1.46127	0.102551	0.407259																			ADGB	9	5	0.140325	0.363894	1.46127	0.102551	0.407259
AKAP6	9	5	0.140325	0.363894	1.46127	0.102551	0.407259																			AKAP6	9	5	0.140325	0.363894	1.46127	0.102551	0.407259
CACNA1G	9	5	0.140325	0.363894	1.46127	0.102551	0.407259																			CACNA1G	9	5	0.140325	0.363894	1.46127	0.102551	0.407259
CNTLN	9	5	0.140325	0.363894	1.46127	0.102551	0.407259																			CNTLN	9	5	0.140325	0.363894	1.46127	0.102551	0.407259
CTNNB1	9	5	0.140325	0.363894	1.46127	0.102551	0.407259																			CTNNB1	9	5	0.140325	0.363894	1.46127	0.102551	0.407259
DIDO1	9	5	0.140325	0.363894	1.46127	0.102551	0.407259																			DIDO1	9	5	0.140325	0.363894	1.46127	0.102551	0.407259
ERICH3	9	5	0.140325	0.363894	1.46127	0.102551	0.407259																			ERICH3	9	5	0.140325	0.363894	1.46127	0.102551	0.407259
FAM47C	9	5	0.140325	0.363894	1.46127	0.102551	0.407259																			FAM47C	9	5	0.140325	0.363894	1.46127	0.102551	0.407259
GRM5	9	5	0.140325	0.363894	1.46127	0.102551	0.407259																			GRM5	9	5	0.140325	0.363894	1.46127	0.102551	0.407259
MEGF8	9	5	0.140325	0.363894	1.46127	0.102551	0.407259																			MEGF8	9	5	0.140325	0.363894	1.46127	0.102551	0.407259
PCDHB4	9	5	0.140325	0.363894	1.46127	0.102551	0.407259																			PCDHB4	9	5	0.140325	0.363894	1.46127	0.102551	0.407259
SBF1	9	5	0.140325	0.363894	1.46127	0.102551	0.407259																			SBF1	9	5	0.140325	0.363894	1.46127	0.102551	0.407259
SETD1B	9	5	0.140325	0.363894	1.46127	0.102551	0.407259																			SETD1B	9	5	0.140325	0.363894	1.46127	0.102551	0.407259
STAB1	9	5	0.140325	0.363894	1.46127	0.102551	0.407259																			STAB1	9	5	0.140325	0.363894	1.46127	0.102551	0.407259
ZAN	9	5	0.140325	0.363894	1.46127	0.102551	0.407259																			ZAN	9	5	0.140325	0.363894	1.46127	0.102551	0.407259
ADAMTS18	10	5	0.1539	0.406172	1.60238	0.118175	0.407259																			ADAMTS18	10	5	0.1539	0.406172	1.60238	0.118175	0.407259
ALK	10	5	0.1539	0.406172	1.60238	0.118175	0.407259																			ALK	10	5	0.1539	0.406172	1.60238	0.118175	0.407259
ARFGEF1	10	5	0.1539	0.406172	1.60238	0.118175	0.407259																			ARFGEF1	10	5	0.1539	0.406172	1.60238	0.118175	0.407259
CHD9	10	5	0.1539	0.406172	1.60238	0.118175	0.407259																			CHD9	10	5	0.1539	0.406172	1.60238	0.118175	0.407259
MAP1B	10	5	0.1539	0.406172	1.60238	0.118175	0.407259																			MAP1B	10	5	0.1539	0.406172	1.60238	0.118175	0.407259
MUC17	10	5	0.1539	0.406172	1.60238	0.118175	0.407259																			MUC17	10	5	0.1539	0.406172	1.60238	0.118175	0.407259
MYO7A	10	5	0.1539	0.406172	1.60238	0.118175	0.407259																			MYO7A	10	5	0.1539	0.406172	1.60238	0.118175	0.407259
PCNT	10	5	0.1539	0.406172	1.60238	0.118175	0.407259																			PCNT	10	5	0.1539	0.406172	1.60238	0.118175	0.407259
RNF17	10	5	0.1539	0.406172	1.60238	0.118175	0.407259																			RNF17	10	5	0.1539	0.406172	1.60238	0.118175	0.407259
SLIT1	10	5	0.1539	0.406172	1.60238	0.118175	0.407259																			SLIT1	10	5	0.1539	0.406172	1.60238	0.118175	0.407259
SPEF2	10	5	0.1539	0.406172	1.60238	0.118175	0.407259																			SPEF2	10	5	0.1539	0.406172	1.60238	0.118175	0.407259
TRPM3	10	5	0.1539	0.406172	1.60238	0.118175	0.407259																			TRPM3	10	5	0.1539	0.406172	1.60238	0.118175	0.407259
AADACL3	5	3	0.154445	0.347459	2.32696	0.0645697	0.407259																			AADACL3	5	3	0.154445	0.347459	2.32696	0.0645697	0.407259
ADAMTS10	5	3	0.154445	0.347459	2.32696	0.0645697	0.407259																			ADAMTS10	5	3	0.154445	0.347459	2.32696	0.0645697	0.407259
ALG13	5	3	0.154445	0.347459	2.32696	0.0645697	0.407259																			ALG13	5	3	0.154445	0.347459	2.32696	0.0645697	0.407259
ALS2CL	5	3	0.154445	0.347459	2.32696	0.0645697	0.407259																			ALS2CL	5	3	0.154445	0.347459	2.32696	0.0645697	0.407259
AMPD1	5	3	0.154445	0.347459	2.32696	0.0645697	0.407259																			AMPD1	5	3	0.154445	0.347459	2.32696	0.0645697	0.407259
ANKRD50	5	3	0.154445	0.347459	2.32696	0.0645697	0.407259																			ANKRD50	5	3	0.154445	0.347459	2.32696	0.0645697	0.407259
APBB1	5	3	0.154445	0.347459	2.32696	0.0645697	0.407259																			APBB1	5	3	0.154445	0.347459	2.32696	0.0645697	0.407259
ARHGAP20	5	3	0.154445	0.347459	2.32696	0.0645697	0.407259																			ARHGAP20	5	3	0.154445	0.347459	2.32696	0.0645697	0.407259
ARHGEF18	5	3	0.154445	0.347459	2.32696	0.0645697	0.407259																			ARHGEF18	5	3	0.154445	0.347459	2.32696	0.0645697	0.407259
ATIC	5	3	0.154445	0.347459	2.32696	0.0645697	0.407259																			ATIC	5	3	0.154445	0.347459	2.32696	0.0645697	0.407259
ATP1A1	5	3	0.154445	0.347459	2.32696	0.0645697	0.407259																			ATP1A1	5	3	0.154445	0.347459	2.32696	0.0645697	0.407259
ATP1A2	5	3	0.154445	0.347459	2.32696	0.0645697	0.407259																			ATP1A2	5	3	0.154445	0.347459	2.32696	0.0645697	0.407259
ATP2B4	5	3	0.154445	0.347459	2.32696	0.0645697	0.407259																			ATP2B4	5	3	0.154445	0.347459	2.32696	0.0645697	0.407259
ATP9A	5	3	0.154445	0.347459	2.32696	0.0645697	0.407259																			ATP9A	5	3	0.154445	0.347459	2.32696	0.0645697	0.407259
BLM	5	3	0.154445	0.347459	2.32696	0.0645697	0.407259																			BLM	5	3	0.154445	0.347459	2.32696	0.0645697	0.407259
BOC	5	3	0.154445	0.347459	2.32696	0.0645697	0.407259																			BOC	5	3	0.154445	0.347459	2.32696	0.0645697	0.407259
C15orf39	5	3	0.154445	0.347459	2.32696	0.0645697	0.407259																			C15orf39	5	3	0.154445	0.347459	2.32696	0.0645697	0.407259
C1orf168	5	3	0.154445	0.347459	2.32696	0.0645697	0.407259																			C1orf168	5	3	0.154445	0.347459	2.32696	0.0645697	0.407259
C3orf20	5	3	0.154445	0.347459	2.32696	0.0645697	0.407259																			C3orf20	5	3	0.154445	0.347459	2.32696	0.0645697	0.407259
CAD	5	3	0.154445	0.347459	2.32696	0.0645697	0.407259																			CAD	5	3	0.154445	0.347459	2.32696	0.0645697	0.407259
CASKIN1	5	3	0.154445	0.347459	2.32696	0.0645697	0.407259																			CASKIN1	5	3	0.154445	0.347459	2.32696	0.0645697	0.407259
CCDC73	5	3	0.154445	0.347459	2.32696	0.0645697	0.407259																			CCDC73	5	3	0.154445	0.347459	2.32696	0.0645697	0.407259
CCDC80	5	3	0.154445	0.347459	2.32696	0.0645697	0.407259																			CCDC80	5	3	0.154445	0.347459	2.32696	0.0645697	0.407259
CDH8	5	3	0.154445	0.347459	2.32696	0.0645697	0.407259																			CDH8	5	3	0.154445	0.347459	2.32696	0.0645697	0.407259
CENPC	5	3	0.154445	0.347459	2.32696	0.0645697	0.407259																			CENPC	5	3	0.154445	0.347459	2.32696	0.0645697	0.407259
CEP112	5	3	0.154445	0.347459	2.32696	0.0645697	0.407259																			CEP112	5	3	0.154445	0.347459	2.32696	0.0645697	0.407259
CEP164	5	3	0.154445	0.347459	2.32696	0.0645697	0.407259																			CEP164	5	3	0.154445	0.347459	2.32696	0.0645697	0.407259
CFAP58	5	3	0.154445	0.347459	2.32696	0.0645697	0.407259																			CFAP58	5	3	0.154445	0.347459	2.32696	0.0645697	0.407259
CHRM2	5	3	0.154445	0.347459	2.32696	0.0645697	0.407259																			CHRM2	5	3	0.154445	0.347459	2.32696	0.0645697	0.407259
CILP	5	3	0.154445	0.347459	2.32696	0.0645697	0.407259																			CILP	5	3	0.154445	0.347459	2.32696	0.0645697	0.407259
CLIP4	5	3	0.154445	0.347459	2.32696	0.0645697	0.407259																			CLIP4	5	3	0.154445	0.347459	2.32696	0.0645697	0.407259
COBL	5	3	0.154445	0.347459	2.32696	0.0645697	0.407259																			COBL	5	3	0.154445	0.347459	2.32696	0.0645697	0.407259
CTCF	5	3	0.154445	0.347459	2.32696	0.0645697	0.407259																			CTCF	5	3	0.154445	0.347459	2.32696	0.0645697	0.407259
DGKI	5	3	0.154445	0.347459	2.32696	0.0645697	0.407259																			DGKI	5	3	0.154445	0.347459	2.32696	0.0645697	0.407259
DROSHA	5	3	0.154445	0.347459	2.32696	0.0645697	0.407259																			DROSHA	5	3	0.154445	0.347459	2.32696	0.0645697	0.407259
DZIP1L	5	3	0.154445	0.347459	2.32696	0.0645697	0.407259																			DZIP1L	5	3	0.154445	0.347459	2.32696	0.0645697	0.407259
EIF2AK1	5	3	0.154445	0.347459	2.32696	0.0645697	0.407259																			EIF2AK1	5	3	0.154445	0.347459	2.32696	0.0645697	0.407259
ENTPD4	5	3	0.154445	0.347459	2.32696	0.0645697	0.407259																			ENTPD4	5	3	0.154445	0.347459	2.32696	0.0645697	0.407259
ESPL1	5	3	0.154445	0.347459	2.32696	0.0645697	0.407259																			ESPL1	5	3	0.154445	0.347459	2.32696	0.0645697	0.407259
FAM184B	5	3	0.154445	0.347459	2.32696	0.0645697	0.407259																			FAM184B	5	3	0.154445	0.347459	2.32696	0.0645697	0.407259
FAM83H	5	3	0.154445	0.347459	2.32696	0.0645697	0.407259																			FAM83H	5	3	0.154445	0.347459	2.32696	0.0645697	0.407259
FGFR3	5	3	0.154445	0.347459	2.32696	0.0645697	0.407259																			FGFR3	5	3	0.154445	0.347459	2.32696	0.0645697	0.407259
FHDC1	5	3	0.154445	0.347459	2.32696	0.0645697	0.407259																			FHDC1	5	3	0.154445	0.347459	2.32696	0.0645697	0.407259
FNDC3B	5	3	0.154445	0.347459	2.32696	0.0645697	0.407259																			FNDC3B	5	3	0.154445	0.347459	2.32696	0.0645697	0.407259
FOXP1	5	3	0.154445	0.347459	2.32696	0.0645697	0.407259																			FOXP1	5	3	0.154445	0.347459	2.32696	0.0645697	0.407259
FSCB	5	3	0.154445	0.347459	2.32696	0.0645697	0.407259																			FSCB	5	3	0.154445	0.347459	2.32696	0.0645697	0.407259
FSTL4	5	3	0.154445	0.347459	2.32696	0.0645697	0.407259																			FSTL4	5	3	0.154445	0.347459	2.32696	0.0645697	0.407259
GCC2	5	3	0.154445	0.347459	2.32696	0.0645697	0.407259																			GCC2	5	3	0.154445	0.347459	2.32696	0.0645697	0.407259
GIMAP8	5	3	0.154445	0.347459	2.32696	0.0645697	0.407259																			GIMAP8	5	3	0.154445	0.347459	2.32696	0.0645697	0.407259
GRM3	5	3	0.154445	0.347459	2.32696	0.0645697	0.407259																			GRM3	5	3	0.154445	0.347459	2.32696	0.0645697	0.407259
GUCY2F	5	3	0.154445	0.347459	2.32696	0.0645697	0.407259																			GUCY2F	5	3	0.154445	0.347459	2.32696	0.0645697	0.407259
HHLA1	5	3	0.154445	0.347459	2.32696	0.0645697	0.407259																			HHLA1	5	3	0.154445	0.347459	2.32696	0.0645697	0.407259
IGF2BP1	5	3	0.154445	0.347459	2.32696	0.0645697	0.407259																			IGF2BP1	5	3	0.154445	0.347459	2.32696	0.0645697	0.407259
IGSF9	5	3	0.154445	0.347459	2.32696	0.0645697	0.407259																			IGSF9	5	3	0.154445	0.347459	2.32696	0.0645697	0.407259
IKBKAP	5	3	0.154445	0.347459	2.32696	0.0645697	0.407259																			IKBKAP	5	3	0.154445	0.347459	2.32696	0.0645697	0.407259
INTS1	5	3	0.154445	0.347459	2.32696	0.0645697	0.407259																			INTS1	5	3	0.154445	0.347459	2.32696	0.0645697	0.407259
IRS4	5	3	0.154445	0.347459	2.32696	0.0645697	0.407259																			IRS4	5	3	0.154445	0.347459	2.32696	0.0645697	0.407259
IRX6	5	3	0.154445	0.347459	2.32696	0.0645697	0.407259																			IRX6	5	3	0.154445	0.347459	2.32696	0.0645697	0.407259
ITIH2	5	3	0.154445	0.347459	2.32696	0.0645697	0.407259																			ITIH2	5	3	0.154445	0.347459	2.32696	0.0645697	0.407259
IVL	5	3	0.154445	0.347459	2.32696	0.0645697	0.407259																			IVL	5	3	0.154445	0.347459	2.32696	0.0645697	0.407259
KCNQ4	5	3	0.154445	0.347459	2.32696	0.0645697	0.407259																			KCNQ4	5	3	0.154445	0.347459	2.32696	0.0645697	0.407259
KDM6A	5	3	0.154445	0.347459	2.32696	0.0645697	0.407259																			KDM6A	5	3	0.154445	0.347459	2.32696	0.0645697	0.407259
KIAA1024	5	3	0.154445	0.347459	2.32696	0.0645697	0.407259																			KIAA1024	5	3	0.154445	0.347459	2.32696	0.0645697	0.407259
KIAA1211	5	3	0.154445	0.347459	2.32696	0.0645697	0.407259																			KIAA1211	5	3	0.154445	0.347459	2.32696	0.0645697	0.407259
KIAA1462	5	3	0.154445	0.347459	2.32696	0.0645697	0.407259																			KIAA1462	5	3	0.154445	0.347459	2.32696	0.0645697	0.407259
KIAA1549L	5	3	0.154445	0.347459	2.32696	0.0645697	0.407259																			KIAA1549L	5	3	0.154445	0.347459	2.32696	0.0645697	0.407259
KIAA1683	5	3	0.154445	0.347459	2.32696	0.0645697	0.407259																			KIAA1683	5	3	0.154445	0.347459	2.32696	0.0645697	0.407259
KMT2E	5	3	0.154445	0.347459	2.32696	0.0645697	0.407259																			KMT2E	5	3	0.154445	0.347459	2.32696	0.0645697	0.407259
KSR1	5	3	0.154445	0.347459	2.32696	0.0645697	0.407259																			KSR1	5	3	0.154445	0.347459	2.32696	0.0645697	0.407259
LRGUK	5	3	0.154445	0.347459	2.32696	0.0645697	0.407259																			LRGUK	5	3	0.154445	0.347459	2.32696	0.0645697	0.407259
LRP4	5	3	0.154445	0.347459	2.32696	0.0645697	0.407259																			LRP4	5	3	0.154445	0.347459	2.32696	0.0645697	0.407259
LRRC49	5	3	0.154445	0.347459	2.32696	0.0645697	0.407259																			LRRC49	5	3	0.154445	0.347459	2.32696	0.0645697	0.407259
LRRTM1	5	3	0.154445	0.347459	2.32696	0.0645697	0.407259																			LRRTM1	5	3	0.154445	0.347459	2.32696	0.0645697	0.407259
LZTR1	5	3	0.154445	0.347459	2.32696	0.0645697	0.407259																			LZTR1	5	3	0.154445	0.347459	2.32696	0.0645697	0.407259
MAPT	5	3	0.154445	0.347459	2.32696	0.0645697	0.407259																			MAPT	5	3	0.154445	0.347459	2.32696	0.0645697	0.407259
MAST4	5	3	0.154445	0.347459	2.32696	0.0645697	0.407259																			MAST4	5	3	0.154445	0.347459	2.32696	0.0645697	0.407259
MOGS	5	3	0.154445	0.347459	2.32696	0.0645697	0.407259																			MOGS	5	3	0.154445	0.347459	2.32696	0.0645697	0.407259
MTDH	5	3	0.154445	0.347459	2.32696	0.0645697	0.407259																			MTDH	5	3	0.154445	0.347459	2.32696	0.0645697	0.407259
MTTP	5	3	0.154445	0.347459	2.32696	0.0645697	0.407259																			MTTP	5	3	0.154445	0.347459	2.32696	0.0645697	0.407259
MYH4	5	3	0.154445	0.347459	2.32696	0.0645697	0.407259																			MYH4	5	3	0.154445	0.347459	2.32696	0.0645697	0.407259
MYOM2	5	3	0.154445	0.347459	2.32696	0.0645697	0.407259																			MYOM2	5	3	0.154445	0.347459	2.32696	0.0645697	0.407259
NBAS	5	3	0.154445	0.347459	2.32696	0.0645697	0.407259																			NBAS	5	3	0.154445	0.347459	2.32696	0.0645697	0.407259
NCAPD3	5	3	0.154445	0.347459	2.32696	0.0645697	0.407259																			NCAPD3	5	3	0.154445	0.347459	2.32696	0.0645697	0.407259
NCOA3	5	3	0.154445	0.347459	2.32696	0.0645697	0.407259																			NCOA3	5	3	0.154445	0.347459	2.32696	0.0645697	0.407259
NMUR2	5	3	0.154445	0.347459	2.32696	0.0645697	0.407259																			NMUR2	5	3	0.154445	0.347459	2.32696	0.0645697	0.407259
NYNRIN	5	3	0.154445	0.347459	2.32696	0.0645697	0.407259																			NYNRIN	5	3	0.154445	0.347459	2.32696	0.0645697	0.407259
OSBPL1A	5	3	0.154445	0.347459	2.32696	0.0645697	0.407259																			OSBPL1A	5	3	0.154445	0.347459	2.32696	0.0645697	0.407259
PALMD	5	3	0.154445	0.347459	2.32696	0.0645697	0.407259																			PALMD	5	3	0.154445	0.347459	2.32696	0.0645697	0.407259
PAM	5	3	0.154445	0.347459	2.32696	0.0645697	0.407259																			PAM	5	3	0.154445	0.347459	2.32696	0.0645697	0.407259
PCBP1	5	3	0.154445	0.347459	2.32696	0.0645697	0.407259																			PCBP1	5	3	0.154445	0.347459	2.32696	0.0645697	0.407259
PCDHB14	5	3	0.154445	0.347459	2.32696	0.0645697	0.407259																			PCDHB14	5	3	0.154445	0.347459	2.32696	0.0645697	0.407259
PCDHGC5	5	3	0.154445	0.347459	2.32696	0.0645697	0.407259																			PCDHGC5	5	3	0.154445	0.347459	2.32696	0.0645697	0.407259
PCSK1	5	3	0.154445	0.347459	2.32696	0.0645697	0.407259																			PCSK1	5	3	0.154445	0.347459	2.32696	0.0645697	0.407259
PDE1C	5	3	0.154445	0.347459	2.32696	0.0645697	0.407259																			PDE1C	5	3	0.154445	0.347459	2.32696	0.0645697	0.407259
PDE3A	5	3	0.154445	0.347459	2.32696	0.0645697	0.407259																			PDE3A	5	3	0.154445	0.347459	2.32696	0.0645697	0.407259
PDPR	5	3	0.154445	0.347459	2.32696	0.0645697	0.407259																			PDPR	5	3	0.154445	0.347459	2.32696	0.0645697	0.407259
PEAR1	5	3	0.154445	0.347459	2.32696	0.0645697	0.407259																			PEAR1	5	3	0.154445	0.347459	2.32696	0.0645697	0.407259
PHF14	5	3	0.154445	0.347459	2.32696	0.0645697	0.407259																			PHF14	5	3	0.154445	0.347459	2.32696	0.0645697	0.407259
PLA2G4A	5	3	0.154445	0.347459	2.32696	0.0645697	0.407259																			PLA2G4A	5	3	0.154445	0.347459	2.32696	0.0645697	0.407259
PLIN4	5	3	0.154445	0.347459	2.32696	0.0645697	0.407259																			PLIN4	5	3	0.154445	0.347459	2.32696	0.0645697	0.407259
PNISR	5	3	0.154445	0.347459	2.32696	0.0645697	0.407259																			PNISR	5	3	0.154445	0.347459	2.32696	0.0645697	0.407259
PPP1R26	5	3	0.154445	0.347459	2.32696	0.0645697	0.407259																			PPP1R26	5	3	0.154445	0.347459	2.32696	0.0645697	0.407259
PRMT2	5	3	0.154445	0.347459	2.32696	0.0645697	0.407259																			PRMT2	5	3	0.154445	0.347459	2.32696	0.0645697	0.407259
PTCHD4	5	3	0.154445	0.347459	2.32696	0.0645697	0.407259																			PTCHD4	5	3	0.154445	0.347459	2.32696	0.0645697	0.407259
RASAL3	5	3	0.154445	0.347459	2.32696	0.0645697	0.407259																			RASAL3	5	3	0.154445	0.347459	2.32696	0.0645697	0.407259
RECQL5	5	3	0.154445	0.347459	2.32696	0.0645697	0.407259																			RECQL5	5	3	0.154445	0.347459	2.32696	0.0645697	0.407259
RORB	5	3	0.154445	0.347459	2.32696	0.0645697	0.407259																			RORB	5	3	0.154445	0.347459	2.32696	0.0645697	0.407259
RP11-407N17.3	5	3	0.154445	0.347459	2.32696	0.0645697	0.407259																			RP11-407N17.3	5	3	0.154445	0.347459	2.32696	0.0645697	0.407259
S1PR1	5	3	0.154445	0.347459	2.32696	0.0645697	0.407259																			S1PR1	5	3	0.154445	0.347459	2.32696	0.0645697	0.407259
SAFB	5	3	0.154445	0.347459	2.32696	0.0645697	0.407259																			SAFB	5	3	0.154445	0.347459	2.32696	0.0645697	0.407259
SAFB2	5	3	0.154445	0.347459	2.32696	0.0645697	0.407259																			SAFB2	5	3	0.154445	0.347459	2.32696	0.0645697	0.407259
SCAPER	5	3	0.154445	0.347459	2.32696	0.0645697	0.407259																			SCAPER	5	3	0.154445	0.347459	2.32696	0.0645697	0.407259
SELP	5	3	0.154445	0.347459	2.32696	0.0645697	0.407259																			SELP	5	3	0.154445	0.347459	2.32696	0.0645697	0.407259
SETDB1	5	3	0.154445	0.347459	2.32696	0.0645697	0.407259																			SETDB1	5	3	0.154445	0.347459	2.32696	0.0645697	0.407259
SEZ6L	5	3	0.154445	0.347459	2.32696	0.0645697	0.407259																			SEZ6L	5	3	0.154445	0.347459	2.32696	0.0645697	0.407259
SH3PXD2A	5	3	0.154445	0.347459	2.32696	0.0645697	0.407259																			SH3PXD2A	5	3	0.154445	0.347459	2.32696	0.0645697	0.407259
SLC24A2	5	3	0.154445	0.347459	2.32696	0.0645697	0.407259																			SLC24A2	5	3	0.154445	0.347459	2.32696	0.0645697	0.407259
SLC27A6	5	3	0.154445	0.347459	2.32696	0.0645697	0.407259																			SLC27A6	5	3	0.154445	0.347459	2.32696	0.0645697	0.407259
SLC46A3	5	3	0.154445	0.347459	2.32696	0.0645697	0.407259																			SLC46A3	5	3	0.154445	0.347459	2.32696	0.0645697	0.407259
SLC4A1	5	3	0.154445	0.347459	2.32696	0.0645697	0.407259																			SLC4A1	5	3	0.154445	0.347459	2.32696	0.0645697	0.407259
SLCO1B3	5	3	0.154445	0.347459	2.32696	0.0645697	0.407259																			SLCO1B3	5	3	0.154445	0.347459	2.32696	0.0645697	0.407259
SLITRK4	5	3	0.154445	0.347459	2.32696	0.0645697	0.407259																			SLITRK4	5	3	0.154445	0.347459	2.32696	0.0645697	0.407259
SMAD3	5	3	0.154445	0.347459	2.32696	0.0645697	0.407259																			SMAD3	5	3	0.154445	0.347459	2.32696	0.0645697	0.407259
SMARCA1	5	3	0.154445	0.347459	2.32696	0.0645697	0.407259																			SMARCA1	5	3	0.154445	0.347459	2.32696	0.0645697	0.407259
SMC1A	5	3	0.154445	0.347459	2.32696	0.0645697	0.407259																			SMC1A	5	3	0.154445	0.347459	2.32696	0.0645697	0.407259
SMCHD1	5	3	0.154445	0.347459	2.32696	0.0645697	0.407259																			SMCHD1	5	3	0.154445	0.347459	2.32696	0.0645697	0.407259
SPATA31E1	5	3	0.154445	0.347459	2.32696	0.0645697	0.407259																			SPATA31E1	5	3	0.154445	0.347459	2.32696	0.0645697	0.407259
SRRM1	5	3	0.154445	0.347459	2.32696	0.0645697	0.407259																			SRRM1	5	3	0.154445	0.347459	2.32696	0.0645697	0.407259
STON1-GTF2A1L	5	3	0.154445	0.347459	2.32696	0.0645697	0.407259																			STON1-GTF2A1L	5	3	0.154445	0.347459	2.32696	0.0645697	0.407259
TANC1	5	3	0.154445	0.347459	2.32696	0.0645697	0.407259																			TANC1	5	3	0.154445	0.347459	2.32696	0.0645697	0.407259
TBC1D32	5	3	0.154445	0.347459	2.32696	0.0645697	0.407259																			TBC1D32	5	3	0.154445	0.347459	2.32696	0.0645697	0.407259
TBX3	5	3	0.154445	0.347459	2.32696	0.0645697	0.407259																			TBX3	5	3	0.154445	0.347459	2.32696	0.0645697	0.407259
TDRD6	5	3	0.154445	0.347459	2.32696	0.0645697	0.407259																			TDRD6	5	3	0.154445	0.347459	2.32696	0.0645697	0.407259
TLN1	5	3	0.154445	0.347459	2.32696	0.0645697	0.407259																			TLN1	5	3	0.154445	0.347459	2.32696	0.0645697	0.407259
TRAF3IP1	5	3	0.154445	0.347459	2.32696	0.0645697	0.407259																			TRAF3IP1	5	3	0.154445	0.347459	2.32696	0.0645697	0.407259
TSPYL5	5	3	0.154445	0.347459	2.32696	0.0645697	0.407259																			TSPYL5	5	3	0.154445	0.347459	2.32696	0.0645697	0.407259
TTLL5	5	3	0.154445	0.347459	2.32696	0.0645697	0.407259																			TTLL5	5	3	0.154445	0.347459	2.32696	0.0645697	0.407259
UBE3A	5	3	0.154445	0.347459	2.32696	0.0645697	0.407259																			UBE3A	5	3	0.154445	0.347459	2.32696	0.0645697	0.407259
UBE3B	5	3	0.154445	0.347459	2.32696	0.0645697	0.407259																			UBE3B	5	3	0.154445	0.347459	2.32696	0.0645697	0.407259
UGT2A1	5	3	0.154445	0.347459	2.32696	0.0645697	0.407259																			UGT2A1	5	3	0.154445	0.347459	2.32696	0.0645697	0.407259
ULK1	5	3	0.154445	0.347459	2.32696	0.0645697	0.407259																			ULK1	5	3	0.154445	0.347459	2.32696	0.0645697	0.407259
VAV3	5	3	0.154445	0.347459	2.32696	0.0645697	0.407259																			VAV3	5	3	0.154445	0.347459	2.32696	0.0645697	0.407259
VSIG10L	5	3	0.154445	0.347459	2.32696	0.0645697	0.407259																			VSIG10L	5	3	0.154445	0.347459	2.32696	0.0645697	0.407259
VTN	5	3	0.154445	0.347459	2.32696	0.0645697	0.407259																			VTN	5	3	0.154445	0.347459	2.32696	0.0645697	0.407259
VWA8	5	3	0.154445	0.347459	2.32696	0.0645697	0.407259																			VWA8	5	3	0.154445	0.347459	2.32696	0.0645697	0.407259
WDHD1	5	3	0.154445	0.347459	2.32696	0.0645697	0.407259																			WDHD1	5	3	0.154445	0.347459	2.32696	0.0645697	0.407259
WIPF1	5	3	0.154445	0.347459	2.32696	0.0645697	0.407259																			WIPF1	5	3	0.154445	0.347459	2.32696	0.0645697	0.407259
WWC1	5	3	0.154445	0.347459	2.32696	0.0645697	0.407259																			WWC1	5	3	0.154445	0.347459	2.32696	0.0645697	0.407259
ZFC3H1	5	3	0.154445	0.347459	2.32696	0.0645697	0.407259																			ZFC3H1	5	3	0.154445	0.347459	2.32696	0.0645697	0.407259
ZFYVE28	5	3	0.154445	0.347459	2.32696	0.0645697	0.407259																			ZFYVE28	5	3	0.154445	0.347459	2.32696	0.0645697	0.407259
ZIM2	5	3	0.154445	0.347459	2.32696	0.0645697	0.407259																			ZIM2	5	3	0.154445	0.347459	2.32696	0.0645697	0.407259
ZNF512B	5	3	0.154445	0.347459	2.32696	0.0645697	0.407259																			ZNF512B	5	3	0.154445	0.347459	2.32696	0.0645697	0.407259
ZNF568	5	3	0.154445	0.347459	2.32696	0.0645697	0.407259																			ZNF568	5	3	0.154445	0.347459	2.32696	0.0645697	0.407259
ZNF608	5	3	0.154445	0.347459	2.32696	0.0645697	0.407259																			ZNF608	5	3	0.154445	0.347459	2.32696	0.0645697	0.407259
ZNF836	5	3	0.154445	0.347459	2.32696	0.0645697	0.407259																			ZNF836	5	3	0.154445	0.347459	2.32696	0.0645697	0.407259
ZNF841	5	3	0.154445	0.347459	2.32696	0.0645697	0.407259																			ZNF841	5	3	0.154445	0.347459	2.32696	0.0645697	0.407259
CACNA1E	25	9	0.155086	0.547465	1.45357	0.222196	0.408527																			CACNA1E	25	9	0.155086	0.547465	1.45357	0.222196	0.408527
CSMD2	17	7	0.156823	0.484767	1.48587	0.174908	0.412247																			CSMD2	17	7	0.156823	0.484767	1.48587	0.174908	0.412247
DYNC2H1	17	7	0.156823	0.484767	1.48587	0.174908	0.412247																			DYNC2H1	17	7	0.156823	0.484767	1.48587	0.174908	0.412247
MDN1	18	7	0.171054	0.515938	1.57128	0.18801	0.447902																			MDN1	18	7	0.171054	0.515938	1.57128	0.18801	0.447902
ABCA4	11	5	0.172853	0.448896	1.74485	0.134063	0.447902																			ABCA4	11	5	0.172853	0.448896	1.74485	0.134063	0.447902
ADAMTS20	11	5	0.172853	0.448896	1.74485	0.134063	0.447902																			ADAMTS20	11	5	0.172853	0.448896	1.74485	0.134063	0.447902
CACNA1D	11	5	0.172853	0.448896	1.74485	0.134063	0.447902																			CACNA1D	11	5	0.172853	0.448896	1.74485	0.134063	0.447902
CUL9	11	5	0.172853	0.448896	1.74485	0.134063	0.447902																			CUL9	11	5	0.172853	0.448896	1.74485	0.134063	0.447902
DYNC1H1	11	5	0.172853	0.448896	1.74485	0.134063	0.447902																			DYNC1H1	11	5	0.172853	0.448896	1.74485	0.134063	0.447902
EP400	11	5	0.172853	0.448896	1.74485	0.134063	0.447902																			EP400	11	5	0.172853	0.448896	1.74485	0.134063	0.447902
KIAA2022	11	5	0.172853	0.448896	1.74485	0.134063	0.447902																			KIAA2022	11	5	0.172853	0.448896	1.74485	0.134063	0.447902
LAMA4	11	5	0.172853	0.448896	1.74485	0.134063	0.447902																			LAMA4	11	5	0.172853	0.448896	1.74485	0.134063	0.447902
PCDH18	11	5	0.172853	0.448896	1.74485	0.134063	0.447902																			PCDH18	11	5	0.172853	0.448896	1.74485	0.134063	0.447902
SPAG17	11	5	0.172853	0.448896	1.74485	0.134063	0.447902																			SPAG17	11	5	0.172853	0.448896	1.74485	0.134063	0.447902
THSD7A	11	5	0.172853	0.448896	1.74485	0.134063	0.447902																			THSD7A	11	5	0.172853	0.448896	1.74485	0.134063	0.447902
TNRC6B	11	5	0.172853	0.448896	1.74485	0.134063	0.447902																			TNRC6B	11	5	0.172853	0.448896	1.74485	0.134063	0.447902
ZNF469	11	5	0.172853	0.448896	1.74485	0.134063	0.447902																			ZNF469	11	5	0.172853	0.448896	1.74485	0.134063	0.447902
DSCAML1	12	5	0.19652	0.492058	1.88892	0.15017	0.477718																			DSCAML1	12	5	0.19652	0.492058	1.88892	0.15017	0.477718
FMN2	12	5	0.19652	0.492058	1.88892	0.15017	0.477718																			FMN2	12	5	0.19652	0.492058	1.88892	0.15017	0.477718
MYO18B	12	5	0.19652	0.492058	1.88892	0.15017	0.477718																			MYO18B	12	5	0.19652	0.492058	1.88892	0.15017	0.477718
TG	12	5	0.19652	0.492058	1.88892	0.15017	0.477718																			TG	12	5	0.19652	0.492058	1.88892	0.15017	0.477718
VPS13C	12	5	0.19652	0.492058	1.88892	0.15017	0.477718																			VPS13C	12	5	0.19652	0.492058	1.88892	0.15017	0.477718
XIRP2	22	8	0.202092	0.548421	1.54313	0.213048	0.477718																			XIRP2	22	8	0.202092	0.548421	1.54313	0.213048	0.477718
ABCC1	6	3	0.203528	0.418582	2.69358	0.0850895	0.477718																			ABCC1	6	3	0.203528	0.418582	2.69358	0.0850895	0.477718
ABI3BP	6	3	0.203528	0.418582	2.69358	0.0850895	0.477718																			ABI3BP	6	3	0.203528	0.418582	2.69358	0.0850895	0.477718
ACIN1	6	3	0.203528	0.418582	2.69358	0.0850895	0.477718																			ACIN1	6	3	0.203528	0.418582	2.69358	0.0850895	0.477718
ADGRB1	6	3	0.203528	0.418582	2.69358	0.0850895	0.477718																			ADGRB1	6	3	0.203528	0.418582	2.69358	0.0850895	0.477718
ANKRD26	6	3	0.203528	0.418582	2.69358	0.0850895	0.477718																			ANKRD26	6	3	0.203528	0.418582	2.69358	0.0850895	0.477718
ARHGAP36	6	3	0.203528	0.418582	2.69358	0.0850895	0.477718																			ARHGAP36	6	3	0.203528	0.418582	2.69358	0.0850895	0.477718
ARSJ	6	3	0.203528	0.418582	2.69358	0.0850895	0.477718																			ARSJ	6	3	0.203528	0.418582	2.69358	0.0850895	0.477718
ATP10B	6	3	0.203528	0.418582	2.69358	0.0850895	0.477718																			ATP10B	6	3	0.203528	0.418582	2.69358	0.0850895	0.477718
BAZ2B	6	3	0.203528	0.418582	2.69358	0.0850895	0.477718																			BAZ2B	6	3	0.203528	0.418582	2.69358	0.0850895	0.477718
BICC1	6	3	0.203528	0.418582	2.69358	0.0850895	0.477718																			BICC1	6	3	0.203528	0.418582	2.69358	0.0850895	0.477718
BPTF	6	3	0.203528	0.418582	2.69358	0.0850895	0.477718																			BPTF	6	3	0.203528	0.418582	2.69358	0.0850895	0.477718
C10orf120	6	3	0.203528	0.418582	2.69358	0.0850895	0.477718																			C10orf120	6	3	0.203528	0.418582	2.69358	0.0850895	0.477718
C1R	6	3	0.203528	0.418582	2.69358	0.0850895	0.477718																			C1R	6	3	0.203528	0.418582	2.69358	0.0850895	0.477718
CCDC88A	6	3	0.203528	0.418582	2.69358	0.0850895	0.477718																			CCDC88A	6	3	0.203528	0.418582	2.69358	0.0850895	0.477718
CCDC88B	6	3	0.203528	0.418582	2.69358	0.0850895	0.477718																			CCDC88B	6	3	0.203528	0.418582	2.69358	0.0850895	0.477718
COL4A5	6	3	0.203528	0.418582	2.69358	0.0850895	0.477718																			COL4A5	6	3	0.203528	0.418582	2.69358	0.0850895	0.477718
COL9A1	6	3	0.203528	0.418582	2.69358	0.0850895	0.477718																			COL9A1	6	3	0.203528	0.418582	2.69358	0.0850895	0.477718
CTNNA1	6	3	0.203528	0.418582	2.69358	0.0850895	0.477718																			CTNNA1	6	3	0.203528	0.418582	2.69358	0.0850895	0.477718
CYFIP2	6	3	0.203528	0.418582	2.69358	0.0850895	0.477718																			CYFIP2	6	3	0.203528	0.418582	2.69358	0.0850895	0.477718
DDX24	6	3	0.203528	0.418582	2.69358	0.0850895	0.477718																			DDX24	6	3	0.203528	0.418582	2.69358	0.0850895	0.477718
DHX57	6	3	0.203528	0.418582	2.69358	0.0850895	0.477718																			DHX57	6	3	0.203528	0.418582	2.69358	0.0850895	0.477718
DSPP	6	3	0.203528	0.418582	2.69358	0.0850895	0.477718																			DSPP	6	3	0.203528	0.418582	2.69358	0.0850895	0.477718
DTHD1	6	3	0.203528	0.418582	2.69358	0.0850895	0.477718																			DTHD1	6	3	0.203528	0.418582	2.69358	0.0850895	0.477718
EFCAB5	6	3	0.203528	0.418582	2.69358	0.0850895	0.477718																			EFCAB5	6	3	0.203528	0.418582	2.69358	0.0850895	0.477718
EGFLAM	6	3	0.203528	0.418582	2.69358	0.0850895	0.477718																			EGFLAM	6	3	0.203528	0.418582	2.69358	0.0850895	0.477718
EXT1	6	3	0.203528	0.418582	2.69358	0.0850895	0.477718																			EXT1	6	3	0.203528	0.418582	2.69358	0.0850895	0.477718
FNBP4	6	3	0.203528	0.418582	2.69358	0.0850895	0.477718																			FNBP4	6	3	0.203528	0.418582	2.69358	0.0850895	0.477718
FNDC3A	6	3	0.203528	0.418582	2.69358	0.0850895	0.477718																			FNDC3A	6	3	0.203528	0.418582	2.69358	0.0850895	0.477718
GPR149	6	3	0.203528	0.418582	2.69358	0.0850895	0.477718																			GPR149	6	3	0.203528	0.418582	2.69358	0.0850895	0.477718
GPRASP1	6	3	0.203528	0.418582	2.69358	0.0850895	0.477718																			GPRASP1	6	3	0.203528	0.418582	2.69358	0.0850895	0.477718
GPSM2	6	3	0.203528	0.418582	2.69358	0.0850895	0.477718																			GPSM2	6	3	0.203528	0.418582	2.69358	0.0850895	0.477718
HBS1L	6	3	0.203528	0.418582	2.69358	0.0850895	0.477718																			HBS1L	6	3	0.203528	0.418582	2.69358	0.0850895	0.477718
HIVEP1	6	3	0.203528	0.418582	2.69358	0.0850895	0.477718																			HIVEP1	6	3	0.203528	0.418582	2.69358	0.0850895	0.477718
HNRNPL	6	3	0.203528	0.418582	2.69358	0.0850895	0.477718																			HNRNPL	6	3	0.203528	0.418582	2.69358	0.0850895	0.477718
IMPG2	6	3	0.203528	0.418582	2.69358	0.0850895	0.477718																			IMPG2	6	3	0.203528	0.418582	2.69358	0.0850895	0.477718
IQGAP3	6	3	0.203528	0.418582	2.69358	0.0850895	0.477718																			IQGAP3	6	3	0.203528	0.418582	2.69358	0.0850895	0.477718
ITGA5	6	3	0.203528	0.418582	2.69358	0.0850895	0.477718																			ITGA5	6	3	0.203528	0.418582	2.69358	0.0850895	0.477718
JAKMIP2	6	3	0.203528	0.418582	2.69358	0.0850895	0.477718																			JAKMIP2	6	3	0.203528	0.418582	2.69358	0.0850895	0.477718
KCND3	6	3	0.203528	0.418582	2.69358	0.0850895	0.477718																			KCND3	6	3	0.203528	0.418582	2.69358	0.0850895	0.477718
KCNH1	6	3	0.203528	0.418582	2.69358	0.0850895	0.477718																			KCNH1	6	3	0.203528	0.418582	2.69358	0.0850895	0.477718
KDM2A	6	3	0.203528	0.418582	2.69358	0.0850895	0.477718																			KDM2A	6	3	0.203528	0.418582	2.69358	0.0850895	0.477718
KIF6	6	3	0.203528	0.418582	2.69358	0.0850895	0.477718																			KIF6	6	3	0.203528	0.418582	2.69358	0.0850895	0.477718
KLHL34	6	3	0.203528	0.418582	2.69358	0.0850895	0.477718																			KLHL34	6	3	0.203528	0.418582	2.69358	0.0850895	0.477718
KLHL4	6	3	0.203528	0.418582	2.69358	0.0850895	0.477718																			KLHL4	6	3	0.203528	0.418582	2.69358	0.0850895	0.477718
KSR2	6	3	0.203528	0.418582	2.69358	0.0850895	0.477718																			KSR2	6	3	0.203528	0.418582	2.69358	0.0850895	0.477718
LEPR	6	3	0.203528	0.418582	2.69358	0.0850895	0.477718																			LEPR	6	3	0.203528	0.418582	2.69358	0.0850895	0.477718
LPPR4	6	3	0.203528	0.418582	2.69358	0.0850895	0.477718																			LPPR4	6	3	0.203528	0.418582	2.69358	0.0850895	0.477718
LRBA	6	3	0.203528	0.418582	2.69358	0.0850895	0.477718																			LRBA	6	3	0.203528	0.418582	2.69358	0.0850895	0.477718
LRFN2	6	3	0.203528	0.418582	2.69358	0.0850895	0.477718																			LRFN2	6	3	0.203528	0.418582	2.69358	0.0850895	0.477718
MACC1	6	3	0.203528	0.418582	2.69358	0.0850895	0.477718																			MACC1	6	3	0.203528	0.418582	2.69358	0.0850895	0.477718
MAP9	6	3	0.203528	0.418582	2.69358	0.0850895	0.477718																			MAP9	6	3	0.203528	0.418582	2.69358	0.0850895	0.477718
MDGA1	6	3	0.203528	0.418582	2.69358	0.0850895	0.477718																			MDGA1	6	3	0.203528	0.418582	2.69358	0.0850895	0.477718
MKRN3	6	3	0.203528	0.418582	2.69358	0.0850895	0.477718																			MKRN3	6	3	0.203528	0.418582	2.69358	0.0850895	0.477718
MLK4	6	3	0.203528	0.418582	2.69358	0.0850895	0.477718																			MLK4	6	3	0.203528	0.418582	2.69358	0.0850895	0.477718
MMP9	6	3	0.203528	0.418582	2.69358	0.0850895	0.477718																			MMP9	6	3	0.203528	0.418582	2.69358	0.0850895	0.477718
MPRIP	6	3	0.203528	0.418582	2.69358	0.0850895	0.477718																			MPRIP	6	3	0.203528	0.418582	2.69358	0.0850895	0.477718
MYO1G	6	3	0.203528	0.418582	2.69358	0.0850895	0.477718																			MYO1G	6	3	0.203528	0.418582	2.69358	0.0850895	0.477718
NCOA6	6	3	0.203528	0.418582	2.69358	0.0850895	0.477718																			NCOA6	6	3	0.203528	0.418582	2.69358	0.0850895	0.477718
NLRC5	6	3	0.203528	0.418582	2.69358	0.0850895	0.477718																			NLRC5	6	3	0.203528	0.418582	2.69358	0.0850895	0.477718
NLRP13	6	3	0.203528	0.418582	2.69358	0.0850895	0.477718																			NLRP13	6	3	0.203528	0.418582	2.69358	0.0850895	0.477718
NLRP5	6	3	0.203528	0.418582	2.69358	0.0850895	0.477718																			NLRP5	6	3	0.203528	0.418582	2.69358	0.0850895	0.477718
NPHP4	6	3	0.203528	0.418582	2.69358	0.0850895	0.477718																			NPHP4	6	3	0.203528	0.418582	2.69358	0.0850895	0.477718
NTN4	6	3	0.203528	0.418582	2.69358	0.0850895	0.477718																			NTN4	6	3	0.203528	0.418582	2.69358	0.0850895	0.477718
P3H3	6	3	0.203528	0.418582	2.69358	0.0850895	0.477718																			P3H3	6	3	0.203528	0.418582	2.69358	0.0850895	0.477718
PCDHA5	6	3	0.203528	0.418582	2.69358	0.0850895	0.477718																			PCDHA5	6	3	0.203528	0.418582	2.69358	0.0850895	0.477718
PCDHA8	6	3	0.203528	0.418582	2.69358	0.0850895	0.477718																			PCDHA8	6	3	0.203528	0.418582	2.69358	0.0850895	0.477718
PDE4DIP	6	3	0.203528	0.418582	2.69358	0.0850895	0.477718																			PDE4DIP	6	3	0.203528	0.418582	2.69358	0.0850895	0.477718
PDGFRA	6	3	0.203528	0.418582	2.69358	0.0850895	0.477718																			PDGFRA	6	3	0.203528	0.418582	2.69358	0.0850895	0.477718
PLA2R1	6	3	0.203528	0.418582	2.69358	0.0850895	0.477718																			PLA2R1	6	3	0.203528	0.418582	2.69358	0.0850895	0.477718
PLCH1	6	3	0.203528	0.418582	2.69358	0.0850895	0.477718																			PLCH1	6	3	0.203528	0.418582	2.69358	0.0850895	0.477718
PLEKHA6	6	3	0.203528	0.418582	2.69358	0.0850895	0.477718																			PLEKHA6	6	3	0.203528	0.418582	2.69358	0.0850895	0.477718
POM121L2	6	3	0.203528	0.418582	2.69358	0.0850895	0.477718																			POM121L2	6	3	0.203528	0.418582	2.69358	0.0850895	0.477718
PPP1R3A	6	3	0.203528	0.418582	2.69358	0.0850895	0.477718																			PPP1R3A	6	3	0.203528	0.418582	2.69358	0.0850895	0.477718
PZP	6	3	0.203528	0.418582	2.69358	0.0850895	0.477718																			PZP	6	3	0.203528	0.418582	2.69358	0.0850895	0.477718
SAGE1	6	3	0.203528	0.418582	2.69358	0.0850895	0.477718																			SAGE1	6	3	0.203528	0.418582	2.69358	0.0850895	0.477718
SEMA3D	6	3	0.203528	0.418582	2.69358	0.0850895	0.477718																			SEMA3D	6	3	0.203528	0.418582	2.69358	0.0850895	0.477718
SIPA1L2	6	3	0.203528	0.418582	2.69358	0.0850895	0.477718																			SIPA1L2	6	3	0.203528	0.418582	2.69358	0.0850895	0.477718
SLC12A1	6	3	0.203528	0.418582	2.69358	0.0850895	0.477718																			SLC12A1	6	3	0.203528	0.418582	2.69358	0.0850895	0.477718
SRGAP1	6	3	0.203528	0.418582	2.69358	0.0850895	0.477718																			SRGAP1	6	3	0.203528	0.418582	2.69358	0.0850895	0.477718
SRGAP3	6	3	0.203528	0.418582	2.69358	0.0850895	0.477718																			SRGAP3	6	3	0.203528	0.418582	2.69358	0.0850895	0.477718
SWT1	6	3	0.203528	0.418582	2.69358	0.0850895	0.477718																			SWT1	6	3	0.203528	0.418582	2.69358	0.0850895	0.477718
SYNPO2	6	3	0.203528	0.418582	2.69358	0.0850895	0.477718																			SYNPO2	6	3	0.203528	0.418582	2.69358	0.0850895	0.477718
TAOK3	6	3	0.203528	0.418582	2.69358	0.0850895	0.477718																			TAOK3	6	3	0.203528	0.418582	2.69358	0.0850895	0.477718
TBC1D10C	6	3	0.203528	0.418582	2.69358	0.0850895	0.477718																			TBC1D10C	6	3	0.203528	0.418582	2.69358	0.0850895	0.477718
TBX5	6	3	0.203528	0.418582	2.69358	0.0850895	0.477718																			TBX5	6	3	0.203528	0.418582	2.69358	0.0850895	0.477718
TMC3	6	3	0.203528	0.418582	2.69358	0.0850895	0.477718																			TMC3	6	3	0.203528	0.418582	2.69358	0.0850895	0.477718
TRPM8	6	3	0.203528	0.418582	2.69358	0.0850895	0.477718																			TRPM8	6	3	0.203528	0.418582	2.69358	0.0850895	0.477718
UROC1	6	3	0.203528	0.418582	2.69358	0.0850895	0.477718																			UROC1	6	3	0.203528	0.418582	2.69358	0.0850895	0.477718
USP7	6	3	0.203528	0.418582	2.69358	0.0850895	0.477718																			USP7	6	3	0.203528	0.418582	2.69358	0.0850895	0.477718
XPO4	6	3	0.203528	0.418582	2.69358	0.0850895	0.477718																			XPO4	6	3	0.203528	0.418582	2.69358	0.0850895	0.477718
YTHDC2	6	3	0.203528	0.418582	2.69358	0.0850895	0.477718																			YTHDC2	6	3	0.203528	0.418582	2.69358	0.0850895	0.477718
ZNF43	6	3	0.203528	0.418582	2.69358	0.0850895	0.477718																			ZNF43	6	3	0.203528	0.418582	2.69358	0.0850895	0.477718
ZNF569	6	3	0.203528	0.418582	2.69358	0.0850895	0.477718																			ZNF569	6	3	0.203528	0.418582	2.69358	0.0850895	0.477718
ZNF845	6	3	0.203528	0.418582	2.69358	0.0850895	0.477718																			ZNF845	6	3	0.203528	0.418582	2.69358	0.0850895	0.477718
ZNF99	6	3	0.203528	0.418582	2.69358	0.0850895	0.477718																			ZNF99	6	3	0.203528	0.418582	2.69358	0.0850895	0.477718
ZNFX1	6	3	0.203528	0.418582	2.69358	0.0850895	0.477718																			ZNFX1	6	3	0.203528	0.418582	2.69358	0.0850895	0.477718
MAP2K4	10	0	0.216047	Inf	Inf	0.490091	0.506634																			MAP2K4	10	0	0.216047	Inf	Inf	0.490091	0.506634
ASCC3	11	0	0.221178	Inf	Inf	0.551074	0.51771																			ASCC3	11	0	0.221178	Inf	Inf	0.551074	0.51771
LRFN5	11	0	0.221178	Inf	Inf	0.551074	0.51771																			LRFN5	11	0	0.221178	Inf	Inf	0.551074	0.51771
NALCN	15	6	0.227839	0.50715	1.7031	0.171467	0.531833																			NALCN	15	6	0.227839	0.50715	1.7031	0.171467	0.531833
SCN9A	15	6	0.227839	0.50715	1.7031	0.171467	0.531833																			SCN9A	15	6	0.227839	0.50715	1.7031	0.171467	0.531833
TECTA	15	6	0.227839	0.50715	1.7031	0.171467	0.531833																			TECTA	15	6	0.227839	0.50715	1.7031	0.171467	0.531833
LRP1B	26	9	0.23049	0.572582	1.51494	0.233496	0.533236																			LRP1B	26	9	0.23049	0.572582	1.51494	0.233496	0.533236
A2M	8	4	0.235152	0.412425	1.96538	0.104126	0.533236																			A2M	8	4	0.235152	0.412425	1.96538	0.104126	0.533236
ABCA5	8	4	0.235152	0.412425	1.96538	0.104126	0.533236																			ABCA5	8	4	0.235152	0.412425	1.96538	0.104126	0.533236
ADCY2	8	4	0.235152	0.412425	1.96538	0.104126	0.533236																			ADCY2	8	4	0.235152	0.412425	1.96538	0.104126	0.533236
ALPK2	8	4	0.235152	0.412425	1.96538	0.104126	0.533236																			ALPK2	8	4	0.235152	0.412425	1.96538	0.104126	0.533236
CARD6	8	4	0.235152	0.412425	1.96538	0.104126	0.533236																			CARD6	8	4	0.235152	0.412425	1.96538	0.104126	0.533236
COL11A2	8	4	0.235152	0.412425	1.96538	0.104126	0.533236																			COL11A2	8	4	0.235152	0.412425	1.96538	0.104126	0.533236
COL4A4	8	4	0.235152	0.412425	1.96538	0.104126	0.533236																			COL4A4	8	4	0.235152	0.412425	1.96538	0.104126	0.533236
DLEC1	8	4	0.235152	0.412425	1.96538	0.104126	0.533236																			DLEC1	8	4	0.235152	0.412425	1.96538	0.104126	0.533236
DSEL	8	4	0.235152	0.412425	1.96538	0.104126	0.533236																			DSEL	8	4	0.235152	0.412425	1.96538	0.104126	0.533236
EPG5	8	4	0.235152	0.412425	1.96538	0.104126	0.533236																			EPG5	8	4	0.235152	0.412425	1.96538	0.104126	0.533236
FAM186A	8	4	0.235152	0.412425	1.96538	0.104126	0.533236																			FAM186A	8	4	0.235152	0.412425	1.96538	0.104126	0.533236
FER1L6	8	4	0.235152	0.412425	1.96538	0.104126	0.533236																			FER1L6	8	4	0.235152	0.412425	1.96538	0.104126	0.533236
GRIK3	8	4	0.235152	0.412425	1.96538	0.104126	0.533236																			GRIK3	8	4	0.235152	0.412425	1.96538	0.104126	0.533236
GRM6	8	4	0.235152	0.412425	1.96538	0.104126	0.533236																			GRM6	8	4	0.235152	0.412425	1.96538	0.104126	0.533236
IGSF1	8	4	0.235152	0.412425	1.96538	0.104126	0.533236																			IGSF1	8	4	0.235152	0.412425	1.96538	0.104126	0.533236
JAG1	8	4	0.235152	0.412425	1.96538	0.104126	0.533236																			JAG1	8	4	0.235152	0.412425	1.96538	0.104126	0.533236
KIAA1429	8	4	0.235152	0.412425	1.96538	0.104126	0.533236																			KIAA1429	8	4	0.235152	0.412425	1.96538	0.104126	0.533236
KIT	8	4	0.235152	0.412425	1.96538	0.104126	0.533236																			KIT	8	4	0.235152	0.412425	1.96538	0.104126	0.533236
MKI67	8	4	0.235152	0.412425	1.96538	0.104126	0.533236																			MKI67	8	4	0.235152	0.412425	1.96538	0.104126	0.533236
MYT1L	8	4	0.235152	0.412425	1.96538	0.104126	0.533236																			MYT1L	8	4	0.235152	0.412425	1.96538	0.104126	0.533236
PBRM1	8	4	0.235152	0.412425	1.96538	0.104126	0.533236																			PBRM1	8	4	0.235152	0.412425	1.96538	0.104126	0.533236
PCDHB6	8	4	0.235152	0.412425	1.96538	0.104126	0.533236																			PCDHB6	8	4	0.235152	0.412425	1.96538	0.104126	0.533236
PIWIL1	8	4	0.235152	0.412425	1.96538	0.104126	0.533236																			PIWIL1	8	4	0.235152	0.412425	1.96538	0.104126	0.533236
RGS22	8	4	0.235152	0.412425	1.96538	0.104126	0.533236																			RGS22	8	4	0.235152	0.412425	1.96538	0.104126	0.533236
SLC44A5	8	4	0.235152	0.412425	1.96538	0.104126	0.533236																			SLC44A5	8	4	0.235152	0.412425	1.96538	0.104126	0.533236
SNTG1	8	4	0.235152	0.412425	1.96538	0.104126	0.533236																			SNTG1	8	4	0.235152	0.412425	1.96538	0.104126	0.533236
SPG11	8	4	0.235152	0.412425	1.96538	0.104126	0.533236																			SPG11	8	4	0.235152	0.412425	1.96538	0.104126	0.533236
UBR5	8	4	0.235152	0.412425	1.96538	0.104126	0.533236																			UBR5	8	4	0.235152	0.412425	1.96538	0.104126	0.533236
VPS13D	8	4	0.235152	0.412425	1.96538	0.104126	0.533236																			VPS13D	8	4	0.235152	0.412425	1.96538	0.104126	0.533236
WBSCR17	8	4	0.235152	0.412425	1.96538	0.104126	0.533236																			WBSCR17	8	4	0.235152	0.412425	1.96538	0.104126	0.533236
WDFY3	8	4	0.235152	0.412425	1.96538	0.104126	0.533236																			WDFY3	8	4	0.235152	0.412425	1.96538	0.104126	0.533236
COL6A3	16	6	0.243396	0.543758	1.81186	0.186091	0.551437																			COL6A3	16	6	0.243396	0.543758	1.81186	0.186091	0.551437
ARHGAP5	9	4	0.256535	0.466095	2.1766	0.122279	0.570027																			ARHGAP5	9	4	0.256535	0.466095	2.1766	0.122279	0.570027
BRINP1	9	4	0.256535	0.466095	2.1766	0.122279	0.570027																			BRINP1	9	4	0.256535	0.466095	2.1766	0.122279	0.570027
CHD6	9	4	0.256535	0.466095	2.1766	0.122279	0.570027																			CHD6	9	4	0.256535	0.466095	2.1766	0.122279	0.570027
CNTN1	9	4	0.256535	0.466095	2.1766	0.122279	0.570027																			CNTN1	9	4	0.256535	0.466095	2.1766	0.122279	0.570027
DNAH12	9	4	0.256535	0.466095	2.1766	0.122279	0.570027																			DNAH12	9	4	0.256535	0.466095	2.1766	0.122279	0.570027
DOCK5	9	4	0.256535	0.466095	2.1766	0.122279	0.570027																			DOCK5	9	4	0.256535	0.466095	2.1766	0.122279	0.570027
EPHA5	9	4	0.256535	0.466095	2.1766	0.122279	0.570027																			EPHA5	9	4	0.256535	0.466095	2.1766	0.122279	0.570027
FASN	9	4	0.256535	0.466095	2.1766	0.122279	0.570027																			FASN	9	4	0.256535	0.466095	2.1766	0.122279	0.570027
FLNA	9	4	0.256535	0.466095	2.1766	0.122279	0.570027																			FLNA	9	4	0.256535	0.466095	2.1766	0.122279	0.570027
KCNV2	9	4	0.256535	0.466095	2.1766	0.122279	0.570027																			KCNV2	9	4	0.256535	0.466095	2.1766	0.122279	0.570027
MCM4	9	4	0.256535	0.466095	2.1766	0.122279	0.570027																			MCM4	9	4	0.256535	0.466095	2.1766	0.122279	0.570027
MYO15A	9	4	0.256535	0.466095	2.1766	0.122279	0.570027																			MYO15A	9	4	0.256535	0.466095	2.1766	0.122279	0.570027
PASK	9	4	0.256535	0.466095	2.1766	0.122279	0.570027																			PASK	9	4	0.256535	0.466095	2.1766	0.122279	0.570027
PCNXL2	9	4	0.256535	0.466095	2.1766	0.122279	0.570027																			PCNXL2	9	4	0.256535	0.466095	2.1766	0.122279	0.570027
PLCG2	9	4	0.256535	0.466095	2.1766	0.122279	0.570027																			PLCG2	9	4	0.256535	0.466095	2.1766	0.122279	0.570027
POLR1A	9	4	0.256535	0.466095	2.1766	0.122279	0.570027																			POLR1A	9	4	0.256535	0.466095	2.1766	0.122279	0.570027
RANBP2	9	4	0.256535	0.466095	2.1766	0.122279	0.570027																			RANBP2	9	4	0.256535	0.466095	2.1766	0.122279	0.570027
TIAM2	9	4	0.256535	0.466095	2.1766	0.122279	0.570027																			TIAM2	9	4	0.256535	0.466095	2.1766	0.122279	0.570027
TRHDE	9	4	0.256535	0.466095	2.1766	0.122279	0.570027																			TRHDE	9	4	0.256535	0.466095	2.1766	0.122279	0.570027
TRPC3	9	4	0.256535	0.466095	2.1766	0.122279	0.570027																			TRPC3	9	4	0.256535	0.466095	2.1766	0.122279	0.570027
ZNF462	9	4	0.256535	0.466095	2.1766	0.122279	0.570027																			ZNF462	9	4	0.256535	0.466095	2.1766	0.122279	0.570027
ZSWIM6	9	4	0.256535	0.466095	2.1766	0.122279	0.570027																			ZSWIM6	9	4	0.256535	0.466095	2.1766	0.122279	0.570027
MUC4	31	10	0.262646	0.613954	1.54301	0.260986	0.583096																			MUC4	31	10	0.262646	0.613954	1.54301	0.260986	0.583096
WDR87	17	6	0.262986	0.580695	1.92186	0.20091	0.583343																			WDR87	17	6	0.262986	0.580695	1.92186	0.20091	0.583343
HYDIN	19	7	0.274284	0.547506	1.65758	0.201233	0.607874																			HYDIN	19	7	0.274284	0.547506	1.65758	0.201233	0.607874
ADAMTS12	10	4	0.283949	0.520277	2.39013	0.140763	0.619569																			ADAMTS12	10	4	0.283949	0.520277	2.39013	0.140763	0.619569
APBA2	10	4	0.283949	0.520277	2.39013	0.140763	0.619569																			APBA2	10	4	0.283949	0.520277	2.39013	0.140763	0.619569
CCDC141	10	4	0.283949	0.520277	2.39013	0.140763	0.619569																			CCDC141	10	4	0.283949	0.520277	2.39013	0.140763	0.619569
CFAP46	10	4	0.283949	0.520277	2.39013	0.140763	0.619569																			CFAP46	10	4	0.283949	0.520277	2.39013	0.140763	0.619569
CLUH	10	4	0.283949	0.520277	2.39013	0.140763	0.619569																			CLUH	10	4	0.283949	0.520277	2.39013	0.140763	0.619569
CTTNBP2	10	4	0.283949	0.520277	2.39013	0.140763	0.619569																			CTTNBP2	10	4	0.283949	0.520277	2.39013	0.140763	0.619569
DLGAP2	10	4	0.283949	0.520277	2.39013	0.140763	0.619569																			DLGAP2	10	4	0.283949	0.520277	2.39013	0.140763	0.619569
KANSL1	10	4	0.283949	0.520277	2.39013	0.140763	0.619569																			KANSL1	10	4	0.283949	0.520277	2.39013	0.140763	0.619569
KCNQ3	10	4	0.283949	0.520277	2.39013	0.140763	0.619569																			KCNQ3	10	4	0.283949	0.520277	2.39013	0.140763	0.619569
LPA	10	4	0.283949	0.520277	2.39013	0.140763	0.619569																			LPA	10	4	0.283949	0.520277	2.39013	0.140763	0.619569
PRDM10	10	4	0.283949	0.520277	2.39013	0.140763	0.619569																			PRDM10	10	4	0.283949	0.520277	2.39013	0.140763	0.619569
RUNX1T1	10	4	0.283949	0.520277	2.39013	0.140763	0.619569																			RUNX1T1	10	4	0.283949	0.520277	2.39013	0.140763	0.619569
SLIT3	10	4	0.283949	0.520277	2.39013	0.140763	0.619569																			SLIT3	10	4	0.283949	0.520277	2.39013	0.140763	0.619569
SSC5D	10	4	0.283949	0.520277	2.39013	0.140763	0.619569																			SSC5D	10	4	0.283949	0.520277	2.39013	0.140763	0.619569
TNS1	10	4	0.283949	0.520277	2.39013	0.140763	0.619569																			TNS1	10	4	0.283949	0.520277	2.39013	0.140763	0.619569
USP9X	10	4	0.283949	0.520277	2.39013	0.140763	0.619569																			USP9X	10	4	0.283949	0.520277	2.39013	0.140763	0.619569
YLPM1	10	4	0.283949	0.520277	2.39013	0.140763	0.619569																			YLPM1	10	4	0.283949	0.520277	2.39013	0.140763	0.619569
ZNF423	10	4	0.283949	0.520277	2.39013	0.140763	0.619569																			ZNF423	10	4	0.283949	0.520277	2.39013	0.140763	0.619569
ADGRV1	21	7	0.297731	0.611578	1.83314	0.228238	0.648528																			ADGRV1	21	7	0.297731	0.611578	1.83314	0.228238	0.648528
FLG	21	7	0.297731	0.611578	1.83314	0.228238	0.648528																			FLG	21	7	0.297731	0.611578	1.83314	0.228238	0.648528
ADAMTS9	11	4	0.316102	0.575066	2.6057	0.159509	0.679806																			ADAMTS9	11	4	0.316102	0.575066	2.6057	0.159509	0.679806
ADGRB3	11	4	0.316102	0.575066	2.6057	0.159509	0.679806																			ADGRB3	11	4	0.316102	0.575066	2.6057	0.159509	0.679806
ARHGAP31	11	4	0.316102	0.575066	2.6057	0.159509	0.679806																			ARHGAP31	11	4	0.316102	0.575066	2.6057	0.159509	0.679806
ATRX	11	4	0.316102	0.575066	2.6057	0.159509	0.679806																			ATRX	11	4	0.316102	0.575066	2.6057	0.159509	0.679806
CHL1	11	4	0.316102	0.575066	2.6057	0.159509	0.679806																			CHL1	11	4	0.316102	0.575066	2.6057	0.159509	0.679806
DCAF12L2	11	4	0.316102	0.575066	2.6057	0.159509	0.679806																			DCAF12L2	11	4	0.316102	0.575066	2.6057	0.159509	0.679806
DMBT1	11	4	0.316102	0.575066	2.6057	0.159509	0.679806																			DMBT1	11	4	0.316102	0.575066	2.6057	0.159509	0.679806
FLT4	11	4	0.316102	0.575066	2.6057	0.159509	0.679806																			FLT4	11	4	0.316102	0.575066	2.6057	0.159509	0.679806
FRY	11	4	0.316102	0.575066	2.6057	0.159509	0.679806																			FRY	11	4	0.316102	0.575066	2.6057	0.159509	0.679806
KCNH7	11	4	0.316102	0.575066	2.6057	0.159509	0.679806																			KCNH7	11	4	0.316102	0.575066	2.6057	0.159509	0.679806
MYH2	11	4	0.316102	0.575066	2.6057	0.159509	0.679806																			MYH2	11	4	0.316102	0.575066	2.6057	0.159509	0.679806
NRXN1	11	4	0.316102	0.575066	2.6057	0.159509	0.679806																			NRXN1	11	4	0.316102	0.575066	2.6057	0.159509	0.679806
PLXND1	11	4	0.316102	0.575066	2.6057	0.159509	0.679806																			PLXND1	11	4	0.316102	0.575066	2.6057	0.159509	0.679806
SVEP1	11	4	0.316102	0.575066	2.6057	0.159509	0.679806																			SVEP1	11	4	0.316102	0.575066	2.6057	0.159509	0.679806
TRRAP	11	4	0.316102	0.575066	2.6057	0.159509	0.679806																			TRRAP	11	4	0.316102	0.575066	2.6057	0.159509	0.679806
GRIN2A	16	1	0.321483	3.67888	158.378	0.54129	0.690795																			GRIN2A	16	1	0.321483	3.67888	158.378	0.54129	0.690795
COL11A1	13	5	0.331733	0.535719	2.03449	0.166481	0.711017																			COL11A1	13	5	0.331733	0.535719	2.03449	0.166481	0.711017
ERBB4	13	5	0.331733	0.535719	2.03449	0.166481	0.711017																			ERBB4	13	5	0.331733	0.535719	2.03449	0.166481	0.711017
LRRIQ1	13	5	0.331733	0.535719	2.03449	0.166481	0.711017																			LRRIQ1	13	5	0.331733	0.535719	2.03449	0.166481	0.711017
COL5A1	14	5	0.34741	0.579776	2.18138	0.183023	0.742115																			COL5A1	14	5	0.34741	0.579776	2.18138	0.183023	0.742115
FRYL	14	5	0.34741	0.579776	2.18138	0.183023	0.742115																			FRYL	14	5	0.34741	0.579776	2.18138	0.183023	0.742115
PCDH9	14	5	0.34741	0.579776	2.18138	0.183023	0.742115																			PCDH9	14	5	0.34741	0.579776	2.18138	0.183023	0.742115
PCDHA3	14	5	0.34741	0.579776	2.18138	0.183023	0.742115																			PCDHA3	14	5	0.34741	0.579776	2.18138	0.183023	0.742115
HERC5	8	0	0.356732	Inf	Inf	0.370324	0.749263																			HERC5	8	0	0.356732	Inf	Inf	0.370324	0.749263
LOXL4	8	0	0.356732	Inf	Inf	0.370324	0.749263																			LOXL4	8	0	0.356732	Inf	Inf	0.370324	0.749263
MCF2L	8	0	0.356732	Inf	Inf	0.370324	0.749263																			MCF2L	8	0	0.356732	Inf	Inf	0.370324	0.749263
NTRK3	8	0	0.356732	Inf	Inf	0.370324	0.749263																			NTRK3	8	0	0.356732	Inf	Inf	0.370324	0.749263
SLC13A3	8	0	0.356732	Inf	Inf	0.370324	0.749263																			SLC13A3	8	0	0.356732	Inf	Inf	0.370324	0.749263
STRIP2	8	0	0.356732	Inf	Inf	0.370324	0.749263																			STRIP2	8	0	0.356732	Inf	Inf	0.370324	0.749263
ANKRD35	7	0	0.357831	Inf	Inf	0.31165	0.749263																			ANKRD35	7	0	0.357831	Inf	Inf	0.31165	0.749263
ARHGEF10L	7	0	0.357831	Inf	Inf	0.31165	0.749263																			ARHGEF10L	7	0	0.357831	Inf	Inf	0.31165	0.749263
ATP12A	7	0	0.357831	Inf	Inf	0.31165	0.749263																			ATP12A	7	0	0.357831	Inf	Inf	0.31165	0.749263
CNGA2	7	0	0.357831	Inf	Inf	0.31165	0.749263																			CNGA2	7	0	0.357831	Inf	Inf	0.31165	0.749263
ESX1	7	0	0.357831	Inf	Inf	0.31165	0.749263																			ESX1	7	0	0.357831	Inf	Inf	0.31165	0.749263
FGA	7	0	0.357831	Inf	Inf	0.31165	0.749263																			FGA	7	0	0.357831	Inf	Inf	0.31165	0.749263
HPSE2	7	0	0.357831	Inf	Inf	0.31165	0.749263																			HPSE2	7	0	0.357831	Inf	Inf	0.31165	0.749263
KCNJ3	7	0	0.357831	Inf	Inf	0.31165	0.749263																			KCNJ3	7	0	0.357831	Inf	Inf	0.31165	0.749263
KIAA0586	7	0	0.357831	Inf	Inf	0.31165	0.749263																			KIAA0586	7	0	0.357831	Inf	Inf	0.31165	0.749263
MAGEE1	7	0	0.357831	Inf	Inf	0.31165	0.749263																			MAGEE1	7	0	0.357831	Inf	Inf	0.31165	0.749263
PLCB1	7	0	0.357831	Inf	Inf	0.31165	0.749263																			PLCB1	7	0	0.357831	Inf	Inf	0.31165	0.749263
QRICH2	7	0	0.357831	Inf	Inf	0.31165	0.749263																			QRICH2	7	0	0.357831	Inf	Inf	0.31165	0.749263
RAG1	7	0	0.357831	Inf	Inf	0.31165	0.749263																			RAG1	7	0	0.357831	Inf	Inf	0.31165	0.749263
SMAD9	7	0	0.357831	Inf	Inf	0.31165	0.749263																			SMAD9	7	0	0.357831	Inf	Inf	0.31165	0.749263
SP140	7	0	0.357831	Inf	Inf	0.31165	0.749263																			SP140	7	0	0.357831	Inf	Inf	0.31165	0.749263
SPANXN2	7	0	0.357831	Inf	Inf	0.31165	0.749263																			SPANXN2	7	0	0.357831	Inf	Inf	0.31165	0.749263
STC2	7	0	0.357831	Inf	Inf	0.31165	0.749263																			STC2	7	0	0.357831	Inf	Inf	0.31165	0.749263
UBE2Q1	7	0	0.357831	Inf	Inf	0.31165	0.749263																			UBE2Q1	7	0	0.357831	Inf	Inf	0.31165	0.749263
ASPM	15	5	0.3677	0.624335	2.33008	0.19979	0.765891																			ASPM	15	5	0.3677	0.624335	2.33008	0.19979	0.765891
KMT2B	15	5	0.3677	0.624335	2.33008	0.19979	0.765891																			KMT2B	15	5	0.3677	0.624335	2.33008	0.19979	0.765891
PRDM9	15	5	0.3677	0.624335	2.33008	0.19979	0.765891																			PRDM9	15	5	0.3677	0.624335	2.33008	0.19979	0.765891
ZC3H13	15	5	0.3677	0.624335	2.33008	0.19979	0.765891																			ZC3H13	15	5	0.3677	0.624335	2.33008	0.19979	0.765891
CAMSAP1	9	0	0.368484	Inf	Inf	0.429826	0.765891																			CAMSAP1	9	0	0.368484	Inf	Inf	0.429826	0.765891
PCDH20	9	0	0.368484	Inf	Inf	0.429826	0.765891																			PCDH20	9	0	0.368484	Inf	Inf	0.429826	0.765891
RGS3	9	0	0.368484	Inf	Inf	0.429826	0.765891																			RGS3	9	0	0.368484	Inf	Inf	0.429826	0.765891
TRPV6	9	0	0.368484	Inf	Inf	0.429826	0.765891																			TRPV6	9	0	0.368484	Inf	Inf	0.429826	0.765891
UNC5C	9	0	0.368484	Inf	Inf	0.429826	0.765891																			UNC5C	9	0	0.368484	Inf	Inf	0.429826	0.765891
FAT4	34	10	0.38434	0.685309	1.71099	0.293924	0.772976																			FAT4	34	10	0.38434	0.685309	1.71099	0.293924	0.772976
RYR2	34	10	0.38434	0.685309	1.71099	0.293924	0.772976																			RYR2	34	10	0.38434	0.685309	1.71099	0.293924	0.772976
ADAMTS5	7	3	0.390137	0.490412	3.06349	0.10618	0.772976																			ADAMTS5	7	3	0.390137	0.490412	3.06349	0.10618	0.772976
ARHGAP35	7	3	0.390137	0.490412	3.06349	0.10618	0.772976																			ARHGAP35	7	3	0.390137	0.490412	3.06349	0.10618	0.772976
ATP11A	7	3	0.390137	0.490412	3.06349	0.10618	0.772976																			ATP11A	7	3	0.390137	0.490412	3.06349	0.10618	0.772976
BTBD11	7	3	0.390137	0.490412	3.06349	0.10618	0.772976																			BTBD11	7	3	0.390137	0.490412	3.06349	0.10618	0.772976
CD109	7	3	0.390137	0.490412	3.06349	0.10618	0.772976																			CD109	7	3	0.390137	0.490412	3.06349	0.10618	0.772976
CD163	7	3	0.390137	0.490412	3.06349	0.10618	0.772976																			CD163	7	3	0.390137	0.490412	3.06349	0.10618	0.772976
CENPJ	7	3	0.390137	0.490412	3.06349	0.10618	0.772976																			CENPJ	7	3	0.390137	0.490412	3.06349	0.10618	0.772976
CEP295	7	3	0.390137	0.490412	3.06349	0.10618	0.772976																			CEP295	7	3	0.390137	0.490412	3.06349	0.10618	0.772976
CFH	7	3	0.390137	0.490412	3.06349	0.10618	0.772976																			CFH	7	3	0.390137	0.490412	3.06349	0.10618	0.772976
CHRM3	7	3	0.390137	0.490412	3.06349	0.10618	0.772976																			CHRM3	7	3	0.390137	0.490412	3.06349	0.10618	0.772976
CHST15	7	3	0.390137	0.490412	3.06349	0.10618	0.772976																			CHST15	7	3	0.390137	0.490412	3.06349	0.10618	0.772976
COL6A2	7	3	0.390137	0.490412	3.06349	0.10618	0.772976																			COL6A2	7	3	0.390137	0.490412	3.06349	0.10618	0.772976
CTNNA3	7	3	0.390137	0.490412	3.06349	0.10618	0.772976																			CTNNA3	7	3	0.390137	0.490412	3.06349	0.10618	0.772976
DCDC1	7	3	0.390137	0.490412	3.06349	0.10618	0.772976																			DCDC1	7	3	0.390137	0.490412	3.06349	0.10618	0.772976
ERBB3	7	3	0.390137	0.490412	3.06349	0.10618	0.772976																			ERBB3	7	3	0.390137	0.490412	3.06349	0.10618	0.772976
FAM188B	7	3	0.390137	0.490412	3.06349	0.10618	0.772976																			FAM188B	7	3	0.390137	0.490412	3.06349	0.10618	0.772976
FANCA	7	3	0.390137	0.490412	3.06349	0.10618	0.772976																			FANCA	7	3	0.390137	0.490412	3.06349	0.10618	0.772976
FOLH1	7	3	0.390137	0.490412	3.06349	0.10618	0.772976																			FOLH1	7	3	0.390137	0.490412	3.06349	0.10618	0.772976
FSIP2	7	3	0.390137	0.490412	3.06349	0.10618	0.772976																			FSIP2	7	3	0.390137	0.490412	3.06349	0.10618	0.772976
GPC5	7	3	0.390137	0.490412	3.06349	0.10618	0.772976																			GPC5	7	3	0.390137	0.490412	3.06349	0.10618	0.772976
GRIA2	7	3	0.390137	0.490412	3.06349	0.10618	0.772976																			GRIA2	7	3	0.390137	0.490412	3.06349	0.10618	0.772976
HCFC1	7	3	0.390137	0.490412	3.06349	0.10618	0.772976																			HCFC1	7	3	0.390137	0.490412	3.06349	0.10618	0.772976
HDAC5	7	3	0.390137	0.490412	3.06349	0.10618	0.772976																			HDAC5	7	3	0.390137	0.490412	3.06349	0.10618	0.772976
HTR2C	7	3	0.390137	0.490412	3.06349	0.10618	0.772976																			HTR2C	7	3	0.390137	0.490412	3.06349	0.10618	0.772976
ICE1	7	3	0.390137	0.490412	3.06349	0.10618	0.772976																			ICE1	7	3	0.390137	0.490412	3.06349	0.10618	0.772976
IRX1	7	3	0.390137	0.490412	3.06349	0.10618	0.772976																			IRX1	7	3	0.390137	0.490412	3.06349	0.10618	0.772976
MED13	7	3	0.390137	0.490412	3.06349	0.10618	0.772976																			MED13	7	3	0.390137	0.490412	3.06349	0.10618	0.772976
MGAT3	7	3	0.390137	0.490412	3.06349	0.10618	0.772976																			MGAT3	7	3	0.390137	0.490412	3.06349	0.10618	0.772976
MPDZ	7	3	0.390137	0.490412	3.06349	0.10618	0.772976																			MPDZ	7	3	0.390137	0.490412	3.06349	0.10618	0.772976
MROH5	7	3	0.390137	0.490412	3.06349	0.10618	0.772976																			MROH5	7	3	0.390137	0.490412	3.06349	0.10618	0.772976
MTCL1	7	3	0.390137	0.490412	3.06349	0.10618	0.772976																			MTCL1	7	3	0.390137	0.490412	3.06349	0.10618	0.772976
MYH1	7	3	0.390137	0.490412	3.06349	0.10618	0.772976																			MYH1	7	3	0.390137	0.490412	3.06349	0.10618	0.772976
MYO10	7	3	0.390137	0.490412	3.06349	0.10618	0.772976																			MYO10	7	3	0.390137	0.490412	3.06349	0.10618	0.772976
MYT1	7	3	0.390137	0.490412	3.06349	0.10618	0.772976																			MYT1	7	3	0.390137	0.490412	3.06349	0.10618	0.772976
NEK10	7	3	0.390137	0.490412	3.06349	0.10618	0.772976																			NEK10	7	3	0.390137	0.490412	3.06349	0.10618	0.772976
NLRP9	7	3	0.390137	0.490412	3.06349	0.10618	0.772976																			NLRP9	7	3	0.390137	0.490412	3.06349	0.10618	0.772976
NSD1	7	3	0.390137	0.490412	3.06349	0.10618	0.772976																			NSD1	7	3	0.390137	0.490412	3.06349	0.10618	0.772976
NUP188	7	3	0.390137	0.490412	3.06349	0.10618	0.772976																			NUP188	7	3	0.390137	0.490412	3.06349	0.10618	0.772976
PCDHGA2	7	3	0.390137	0.490412	3.06349	0.10618	0.772976																			PCDHGA2	7	3	0.390137	0.490412	3.06349	0.10618	0.772976
PIK3CG	7	3	0.390137	0.490412	3.06349	0.10618	0.772976																			PIK3CG	7	3	0.390137	0.490412	3.06349	0.10618	0.772976
PIKFYVE	7	3	0.390137	0.490412	3.06349	0.10618	0.772976																			PIKFYVE	7	3	0.390137	0.490412	3.06349	0.10618	0.772976
POLRMT	7	3	0.390137	0.490412	3.06349	0.10618	0.772976																			POLRMT	7	3	0.390137	0.490412	3.06349	0.10618	0.772976
PTPRM	7	3	0.390137	0.490412	3.06349	0.10618	0.772976																			PTPRM	7	3	0.390137	0.490412	3.06349	0.10618	0.772976
RFX7	7	3	0.390137	0.490412	3.06349	0.10618	0.772976																			RFX7	7	3	0.390137	0.490412	3.06349	0.10618	0.772976
SETD5	7	3	0.390137	0.490412	3.06349	0.10618	0.772976																			SETD5	7	3	0.390137	0.490412	3.06349	0.10618	0.772976
SLITRK2	7	3	0.390137	0.490412	3.06349	0.10618	0.772976																			SLITRK2	7	3	0.390137	0.490412	3.06349	0.10618	0.772976
SLITRK3	7	3	0.390137	0.490412	3.06349	0.10618	0.772976																			SLITRK3	7	3	0.390137	0.490412	3.06349	0.10618	0.772976
SPG20	7	3	0.390137	0.490412	3.06349	0.10618	0.772976																			SPG20	7	3	0.390137	0.490412	3.06349	0.10618	0.772976
SPPL2B	7	3	0.390137	0.490412	3.06349	0.10618	0.772976																			SPPL2B	7	3	0.390137	0.490412	3.06349	0.10618	0.772976
SRCIN1	7	3	0.390137	0.490412	3.06349	0.10618	0.772976																			SRCIN1	7	3	0.390137	0.490412	3.06349	0.10618	0.772976
SYDE2	7	3	0.390137	0.490412	3.06349	0.10618	0.772976																			SYDE2	7	3	0.390137	0.490412	3.06349	0.10618	0.772976
TAS1R2	7	3	0.390137	0.490412	3.06349	0.10618	0.772976																			TAS1R2	7	3	0.390137	0.490412	3.06349	0.10618	0.772976
TBX18	7	3	0.390137	0.490412	3.06349	0.10618	0.772976																			TBX18	7	3	0.390137	0.490412	3.06349	0.10618	0.772976
TTLL2	7	3	0.390137	0.490412	3.06349	0.10618	0.772976																			TTLL2	7	3	0.390137	0.490412	3.06349	0.10618	0.772976
USP24	7	3	0.390137	0.490412	3.06349	0.10618	0.772976																			USP24	7	3	0.390137	0.490412	3.06349	0.10618	0.772976
ZNF416	7	3	0.390137	0.490412	3.06349	0.10618	0.772976																			ZNF416	7	3	0.390137	0.490412	3.06349	0.10618	0.772976
ZNF540	7	3	0.390137	0.490412	3.06349	0.10618	0.772976																			ZNF540	7	3	0.390137	0.490412	3.06349	0.10618	0.772976
ZNF609	7	3	0.390137	0.490412	3.06349	0.10618	0.772976																			ZNF609	7	3	0.390137	0.490412	3.06349	0.10618	0.772976
ABCA6	8	3	0.419101	0.562982	3.43705	0.127835	0.803436																			ABCA6	8	3	0.419101	0.562982	3.43705	0.127835	0.803436
ABCC12	8	3	0.419101	0.562982	3.43705	0.127835	0.803436																			ABCC12	8	3	0.419101	0.562982	3.43705	0.127835	0.803436
ACAN	8	3	0.419101	0.562982	3.43705	0.127835	0.803436																			ACAN	8	3	0.419101	0.562982	3.43705	0.127835	0.803436
BRINP3	8	3	0.419101	0.562982	3.43705	0.127835	0.803436																			BRINP3	8	3	0.419101	0.562982	3.43705	0.127835	0.803436
CADPS	8	3	0.419101	0.562982	3.43705	0.127835	0.803436																			CADPS	8	3	0.419101	0.562982	3.43705	0.127835	0.803436
CELSR3	8	3	0.419101	0.562982	3.43705	0.127835	0.803436																			CELSR3	8	3	0.419101	0.562982	3.43705	0.127835	0.803436
COL1A1	8	3	0.419101	0.562982	3.43705	0.127835	0.803436																			COL1A1	8	3	0.419101	0.562982	3.43705	0.127835	0.803436
CPEB2	8	3	0.419101	0.562982	3.43705	0.127835	0.803436																			CPEB2	8	3	0.419101	0.562982	3.43705	0.127835	0.803436
CRMP1	8	3	0.419101	0.562982	3.43705	0.127835	0.803436																			CRMP1	8	3	0.419101	0.562982	3.43705	0.127835	0.803436
CTNND2	8	3	0.419101	0.562982	3.43705	0.127835	0.803436																			CTNND2	8	3	0.419101	0.562982	3.43705	0.127835	0.803436
DAAM2	8	3	0.419101	0.562982	3.43705	0.127835	0.803436																			DAAM2	8	3	0.419101	0.562982	3.43705	0.127835	0.803436
DHX9	8	3	0.419101	0.562982	3.43705	0.127835	0.803436																			DHX9	8	3	0.419101	0.562982	3.43705	0.127835	0.803436
DIP2A	8	3	0.419101	0.562982	3.43705	0.127835	0.803436																			DIP2A	8	3	0.419101	0.562982	3.43705	0.127835	0.803436
DLC1	8	3	0.419101	0.562982	3.43705	0.127835	0.803436																			DLC1	8	3	0.419101	0.562982	3.43705	0.127835	0.803436
DOCK4	8	3	0.419101	0.562982	3.43705	0.127835	0.803436																			DOCK4	8	3	0.419101	0.562982	3.43705	0.127835	0.803436
FAM83B	8	3	0.419101	0.562982	3.43705	0.127835	0.803436																			FAM83B	8	3	0.419101	0.562982	3.43705	0.127835	0.803436
GNAS	8	3	0.419101	0.562982	3.43705	0.127835	0.803436																			GNAS	8	3	0.419101	0.562982	3.43705	0.127835	0.803436
GRID2	8	3	0.419101	0.562982	3.43705	0.127835	0.803436																			GRID2	8	3	0.419101	0.562982	3.43705	0.127835	0.803436
IFI16	8	3	0.419101	0.562982	3.43705	0.127835	0.803436																			IFI16	8	3	0.419101	0.562982	3.43705	0.127835	0.803436
IQCA1	8	3	0.419101	0.562982	3.43705	0.127835	0.803436																			IQCA1	8	3	0.419101	0.562982	3.43705	0.127835	0.803436
JPH3	8	3	0.419101	0.562982	3.43705	0.127835	0.803436																			JPH3	8	3	0.419101	0.562982	3.43705	0.127835	0.803436
KCNA1	8	3	0.419101	0.562982	3.43705	0.127835	0.803436																			KCNA1	8	3	0.419101	0.562982	3.43705	0.127835	0.803436
KDM3B	8	3	0.419101	0.562982	3.43705	0.127835	0.803436																			KDM3B	8	3	0.419101	0.562982	3.43705	0.127835	0.803436
KDR	8	3	0.419101	0.562982	3.43705	0.127835	0.803436																			KDR	8	3	0.419101	0.562982	3.43705	0.127835	0.803436
KIF26B	8	3	0.419101	0.562982	3.43705	0.127835	0.803436																			KIF26B	8	3	0.419101	0.562982	3.43705	0.127835	0.803436
MROH2B	8	3	0.419101	0.562982	3.43705	0.127835	0.803436																			MROH2B	8	3	0.419101	0.562982	3.43705	0.127835	0.803436
NOL6	8	3	0.419101	0.562982	3.43705	0.127835	0.803436																			NOL6	8	3	0.419101	0.562982	3.43705	0.127835	0.803436
NRG1	8	3	0.419101	0.562982	3.43705	0.127835	0.803436																			NRG1	8	3	0.419101	0.562982	3.43705	0.127835	0.803436
NRG3	8	3	0.419101	0.562982	3.43705	0.127835	0.803436																			NRG3	8	3	0.419101	0.562982	3.43705	0.127835	0.803436
PCDHA13	8	3	0.419101	0.562982	3.43705	0.127835	0.803436																			PCDHA13	8	3	0.419101	0.562982	3.43705	0.127835	0.803436
POSTN	8	3	0.419101	0.562982	3.43705	0.127835	0.803436																			POSTN	8	3	0.419101	0.562982	3.43705	0.127835	0.803436
PPFIA2	8	3	0.419101	0.562982	3.43705	0.127835	0.803436																			PPFIA2	8	3	0.419101	0.562982	3.43705	0.127835	0.803436
RTTN	8	3	0.419101	0.562982	3.43705	0.127835	0.803436																			RTTN	8	3	0.419101	0.562982	3.43705	0.127835	0.803436
SAMD9	8	3	0.419101	0.562982	3.43705	0.127835	0.803436																			SAMD9	8	3	0.419101	0.562982	3.43705	0.127835	0.803436
SCN10A	8	3	0.419101	0.562982	3.43705	0.127835	0.803436																			SCN10A	8	3	0.419101	0.562982	3.43705	0.127835	0.803436
SEMA5B	8	3	0.419101	0.562982	3.43705	0.127835	0.803436																			SEMA5B	8	3	0.419101	0.562982	3.43705	0.127835	0.803436
SETD1A	8	3	0.419101	0.562982	3.43705	0.127835	0.803436																			SETD1A	8	3	0.419101	0.562982	3.43705	0.127835	0.803436
SLC1A6	8	3	0.419101	0.562982	3.43705	0.127835	0.803436																			SLC1A6	8	3	0.419101	0.562982	3.43705	0.127835	0.803436
SMARCA2	8	3	0.419101	0.562982	3.43705	0.127835	0.803436																			SMARCA2	8	3	0.419101	0.562982	3.43705	0.127835	0.803436
TLE4	8	3	0.419101	0.562982	3.43705	0.127835	0.803436																			TLE4	8	3	0.419101	0.562982	3.43705	0.127835	0.803436
TNRC6A	8	3	0.419101	0.562982	3.43705	0.127835	0.803436																			TNRC6A	8	3	0.419101	0.562982	3.43705	0.127835	0.803436
TUBGCP2	8	3	0.419101	0.562982	3.43705	0.127835	0.803436																			TUBGCP2	8	3	0.419101	0.562982	3.43705	0.127835	0.803436
USP29	8	3	0.419101	0.562982	3.43705	0.127835	0.803436																			USP29	8	3	0.419101	0.562982	3.43705	0.127835	0.803436
PCDH15	22	7	0.436045	0.644167	1.92249	0.24197	0.835288																			PCDH15	22	7	0.436045	0.644167	1.92249	0.24197	0.835288
ADAM7	9	3	0.453155	0.63628	3.8143	0.149889	0.851383																			ADAM7	9	3	0.453155	0.63628	3.8143	0.149889	0.851383
ADAMTS2	9	3	0.453155	0.63628	3.8143	0.149889	0.851383																			ADAMTS2	9	3	0.453155	0.63628	3.8143	0.149889	0.851383
ANKRD30B	9	3	0.453155	0.63628	3.8143	0.149889	0.851383																			ANKRD30B	9	3	0.453155	0.63628	3.8143	0.149889	0.851383
COL20A1	9	3	0.453155	0.63628	3.8143	0.149889	0.851383																			COL20A1	9	3	0.453155	0.63628	3.8143	0.149889	0.851383
DMXL1	9	3	0.453155	0.63628	3.8143	0.149889	0.851383																			DMXL1	9	3	0.453155	0.63628	3.8143	0.149889	0.851383
FLNB	9	3	0.453155	0.63628	3.8143	0.149889	0.851383																			FLNB	9	3	0.453155	0.63628	3.8143	0.149889	0.851383
KCNB2	9	3	0.453155	0.63628	3.8143	0.149889	0.851383																			KCNB2	9	3	0.453155	0.63628	3.8143	0.149889	0.851383
KIAA2026	9	3	0.453155	0.63628	3.8143	0.149889	0.851383																			KIAA2026	9	3	0.453155	0.63628	3.8143	0.149889	0.851383
MAP3K1	9	3	0.453155	0.63628	3.8143	0.149889	0.851383																			MAP3K1	9	3	0.453155	0.63628	3.8143	0.149889	0.851383
MGA	9	3	0.453155	0.63628	3.8143	0.149889	0.851383																			MGA	9	3	0.453155	0.63628	3.8143	0.149889	0.851383
MYO5C	9	3	0.453155	0.63628	3.8143	0.149889	0.851383																			MYO5C	9	3	0.453155	0.63628	3.8143	0.149889	0.851383
NLGN4X	9	3	0.453155	0.63628	3.8143	0.149889	0.851383																			NLGN4X	9	3	0.453155	0.63628	3.8143	0.149889	0.851383
NLRP4	9	3	0.453155	0.63628	3.8143	0.149889	0.851383																			NLRP4	9	3	0.453155	0.63628	3.8143	0.149889	0.851383
NRK	9	3	0.453155	0.63628	3.8143	0.149889	0.851383																			NRK	9	3	0.453155	0.63628	3.8143	0.149889	0.851383
OSMR	9	3	0.453155	0.63628	3.8143	0.149889	0.851383																			OSMR	9	3	0.453155	0.63628	3.8143	0.149889	0.851383
PCDHB8	9	3	0.453155	0.63628	3.8143	0.149889	0.851383																			PCDHB8	9	3	0.453155	0.63628	3.8143	0.149889	0.851383
REV3L	9	3	0.453155	0.63628	3.8143	0.149889	0.851383																			REV3L	9	3	0.453155	0.63628	3.8143	0.149889	0.851383
SCN11A	9	3	0.453155	0.63628	3.8143	0.149889	0.851383																			SCN11A	9	3	0.453155	0.63628	3.8143	0.149889	0.851383
SHANK1	9	3	0.453155	0.63628	3.8143	0.149889	0.851383																			SHANK1	9	3	0.453155	0.63628	3.8143	0.149889	0.851383
SLC4A7	9	3	0.453155	0.63628	3.8143	0.149889	0.851383																			SLC4A7	9	3	0.453155	0.63628	3.8143	0.149889	0.851383
SLITRK1	9	3	0.453155	0.63628	3.8143	0.149889	0.851383																			SLITRK1	9	3	0.453155	0.63628	3.8143	0.149889	0.851383
SNX13	9	3	0.453155	0.63628	3.8143	0.149889	0.851383																			SNX13	9	3	0.453155	0.63628	3.8143	0.149889	0.851383
SORCS3	9	3	0.453155	0.63628	3.8143	0.149889	0.851383																			SORCS3	9	3	0.453155	0.63628	3.8143	0.149889	0.851383
TMEM132B	9	3	0.453155	0.63628	3.8143	0.149889	0.851383																			TMEM132B	9	3	0.453155	0.63628	3.8143	0.149889	0.851383
UTP20	9	3	0.453155	0.63628	3.8143	0.149889	0.851383																			UTP20	9	3	0.453155	0.63628	3.8143	0.149889	0.851383
WDR64	9	3	0.453155	0.63628	3.8143	0.149889	0.851383																			WDR64	9	3	0.453155	0.63628	3.8143	0.149889	0.851383
FAT3	29	4	0.466581	1.66999	6.91522	0.540132	0.855413																			FAT3	29	4	0.466581	1.66999	6.91522	0.540132	0.855413
DCLK1	12	1	0.473593	2.7015	118.5	0.379853	0.855413																			DCLK1	12	1	0.473593	2.7015	118.5	0.379853	0.855413
DENND4B	12	1	0.473593	2.7015	118.5	0.379853	0.855413																			DENND4B	12	1	0.473593	2.7015	118.5	0.379853	0.855413
NOVA1	12	1	0.473593	2.7015	118.5	0.379853	0.855413																			NOVA1	12	1	0.473593	2.7015	118.5	0.379853	0.855413
NPAP1	12	1	0.473593	2.7015	118.5	0.379853	0.855413																			NPAP1	12	1	0.473593	2.7015	118.5	0.379853	0.855413
SPHKAP	12	1	0.473593	2.7015	118.5	0.379853	0.855413																			SPHKAP	12	1	0.473593	2.7015	118.5	0.379853	0.855413
SPEG	13	1	0.474644	2.94191	128.309	0.419498	0.855413																			SPEG	13	1	0.474644	2.94191	128.309	0.419498	0.855413
CSMD3	28	8	0.480405	0.721642	1.98852	0.2888	0.855413																			CSMD3	28	8	0.480405	0.721642	1.98852	0.2888	0.855413
CTNNA2	12	4	0.496407	0.630404	2.82347	0.178562	0.855413																			CTNNA2	12	4	0.496407	0.630404	2.82347	0.178562	0.855413
MAGI2	12	4	0.496407	0.630404	2.82347	0.178562	0.855413																			MAGI2	12	4	0.496407	0.630404	2.82347	0.178562	0.855413
PAPPA2	12	4	0.496407	0.630404	2.82347	0.178562	0.855413																			PAPPA2	12	4	0.496407	0.630404	2.82347	0.178562	0.855413
SCN7A	12	4	0.496407	0.630404	2.82347	0.178562	0.855413																			SCN7A	12	4	0.496407	0.630404	2.82347	0.178562	0.855413
AFF2	13	4	0.514931	0.686326	3.04346	0.197827	0.855413																			AFF2	13	4	0.514931	0.686326	3.04346	0.197827	0.855413
CACNA1B	13	4	0.514931	0.686326	3.04346	0.197827	0.855413																			CACNA1B	13	4	0.514931	0.686326	3.04346	0.197827	0.855413
TNR	13	4	0.514931	0.686326	3.04346	0.197827	0.855413																			TNR	13	4	0.514931	0.686326	3.04346	0.197827	0.855413
ZNF831	13	4	0.514931	0.686326	3.04346	0.197827	0.855413																			ZNF831	13	4	0.514931	0.686326	3.04346	0.197827	0.855413
A2ML1	14	4	0.537148	0.742844	3.26624	0.217383	0.855413																			A2ML1	14	4	0.537148	0.742844	3.26624	0.217383	0.855413
ADAMTSL3	14	4	0.537148	0.742844	3.26624	0.217383	0.855413																			ADAMTSL3	14	4	0.537148	0.742844	3.26624	0.217383	0.855413
BCL9	14	4	0.537148	0.742844	3.26624	0.217383	0.855413																			BCL9	14	4	0.537148	0.742844	3.26624	0.217383	0.855413
CHD4	14	4	0.537148	0.742844	3.26624	0.217383	0.855413																			CHD4	14	4	0.537148	0.742844	3.26624	0.217383	0.855413
THSD7B	14	4	0.537148	0.742844	3.26624	0.217383	0.855413																			THSD7B	14	4	0.537148	0.742844	3.26624	0.217383	0.855413
DNHD1	16	5	0.548664	0.669373	2.48015	0.216786	0.855413																			DNHD1	16	5	0.548664	0.669373	2.48015	0.216786	0.855413
PTPRS	16	5	0.548664	0.669373	2.48015	0.216786	0.855413																			PTPRS	16	5	0.548664	0.669373	2.48015	0.216786	0.855413
RIMS2	16	5	0.548664	0.669373	2.48015	0.216786	0.855413																			RIMS2	16	5	0.548664	0.669373	2.48015	0.216786	0.855413
ROBO2	16	5	0.548664	0.669373	2.48015	0.216786	0.855413																			ROBO2	16	5	0.548664	0.669373	2.48015	0.216786	0.855413
PCDH17	17	5	0.559324	0.714902	2.63181	0.233954	0.855413																			PCDH17	17	5	0.559324	0.714902	2.63181	0.233954	0.855413
ROBO1	17	5	0.559324	0.714902	2.63181	0.233954	0.855413																			ROBO1	17	5	0.559324	0.714902	2.63181	0.233954	0.855413
PIK3CA	52	9	0.563564	1.34393	3.4071	0.580926	0.855413																			PIK3CA	52	9	0.563564	1.34393	3.4071	0.580926	0.855413
NAV3	18	5	0.573339	0.760929	2.78518	0.251299	0.855413																			NAV3	18	5	0.573339	0.760929	2.78518	0.251299	0.855413
PCDH11X	18	5	0.573339	0.760929	2.78518	0.251299	0.855413																			PCDH11X	18	5	0.573339	0.760929	2.78518	0.251299	0.855413
SMAD4	22	3	0.584008	1.66352	9.10225	0.464964	0.855413																			SMAD4	22	3	0.584008	1.66352	9.10225	0.464964	0.855413
SOX9	21	3	0.584813	1.57922	8.66408	0.438962	0.855413																			SOX9	21	3	0.584813	1.57922	8.66408	0.438962	0.855413
ADAMTS6	5	0	0.588936	Inf	Inf	0.197125	0.855413																			ADAMTS6	5	0	0.588936	Inf	Inf	0.197125	0.855413
ANKRD52	5	0	0.588936	Inf	Inf	0.197125	0.855413																			ANKRD52	5	0	0.588936	Inf	Inf	0.197125	0.855413
ARHGAP33	5	0	0.588936	Inf	Inf	0.197125	0.855413																			ARHGAP33	5	0	0.588936	Inf	Inf	0.197125	0.855413
ASIC2	5	0	0.588936	Inf	Inf	0.197125	0.855413																			ASIC2	5	0	0.588936	Inf	Inf	0.197125	0.855413
ASIC5	5	0	0.588936	Inf	Inf	0.197125	0.855413																			ASIC5	5	0	0.588936	Inf	Inf	0.197125	0.855413
BRD2	5	0	0.588936	Inf	Inf	0.197125	0.855413																			BRD2	5	0	0.588936	Inf	Inf	0.197125	0.855413
C10orf90	5	0	0.588936	Inf	Inf	0.197125	0.855413																			C10orf90	5	0	0.588936	Inf	Inf	0.197125	0.855413
C1orf167	5	0	0.588936	Inf	Inf	0.197125	0.855413																			C1orf167	5	0	0.588936	Inf	Inf	0.197125	0.855413
CARF	5	0	0.588936	Inf	Inf	0.197125	0.855413																			CARF	5	0	0.588936	Inf	Inf	0.197125	0.855413
CCDC186	5	0	0.588936	Inf	Inf	0.197125	0.855413																			CCDC186	5	0	0.588936	Inf	Inf	0.197125	0.855413
CCSER1	5	0	0.588936	Inf	Inf	0.197125	0.855413																			CCSER1	5	0	0.588936	Inf	Inf	0.197125	0.855413
CDH13	5	0	0.588936	Inf	Inf	0.197125	0.855413																			CDH13	5	0	0.588936	Inf	Inf	0.197125	0.855413
CDK11B	5	0	0.588936	Inf	Inf	0.197125	0.855413																			CDK11B	5	0	0.588936	Inf	Inf	0.197125	0.855413
CDR2L	5	0	0.588936	Inf	Inf	0.197125	0.855413																			CDR2L	5	0	0.588936	Inf	Inf	0.197125	0.855413
CES1	5	0	0.588936	Inf	Inf	0.197125	0.855413																			CES1	5	0	0.588936	Inf	Inf	0.197125	0.855413
CFHR4	5	0	0.588936	Inf	Inf	0.197125	0.855413																			CFHR4	5	0	0.588936	Inf	Inf	0.197125	0.855413
CSF2RB	5	0	0.588936	Inf	Inf	0.197125	0.855413																			CSF2RB	5	0	0.588936	Inf	Inf	0.197125	0.855413
CSNK1G3	5	0	0.588936	Inf	Inf	0.197125	0.855413																			CSNK1G3	5	0	0.588936	Inf	Inf	0.197125	0.855413
CXorf67	5	0	0.588936	Inf	Inf	0.197125	0.855413																			CXorf67	5	0	0.588936	Inf	Inf	0.197125	0.855413
DAB1	5	0	0.588936	Inf	Inf	0.197125	0.855413																			DAB1	5	0	0.588936	Inf	Inf	0.197125	0.855413
DYRK1A	5	0	0.588936	Inf	Inf	0.197125	0.855413																			DYRK1A	5	0	0.588936	Inf	Inf	0.197125	0.855413
ERBB2IP	5	0	0.588936	Inf	Inf	0.197125	0.855413																			ERBB2IP	5	0	0.588936	Inf	Inf	0.197125	0.855413
FAM110B	5	0	0.588936	Inf	Inf	0.197125	0.855413																			FAM110B	5	0	0.588936	Inf	Inf	0.197125	0.855413
GPR12	5	0	0.588936	Inf	Inf	0.197125	0.855413																			GPR12	5	0	0.588936	Inf	Inf	0.197125	0.855413
GRIA3	5	0	0.588936	Inf	Inf	0.197125	0.855413																			GRIA3	5	0	0.588936	Inf	Inf	0.197125	0.855413
HDAC6	5	0	0.588936	Inf	Inf	0.197125	0.855413																			HDAC6	5	0	0.588936	Inf	Inf	0.197125	0.855413
HEPH	5	0	0.588936	Inf	Inf	0.197125	0.855413																			HEPH	5	0	0.588936	Inf	Inf	0.197125	0.855413
IFI35	5	0	0.588936	Inf	Inf	0.197125	0.855413																			IFI35	5	0	0.588936	Inf	Inf	0.197125	0.855413
IGDCC4	5	0	0.588936	Inf	Inf	0.197125	0.855413																			IGDCC4	5	0	0.588936	Inf	Inf	0.197125	0.855413
IGF2BP3	5	0	0.588936	Inf	Inf	0.197125	0.855413																			IGF2BP3	5	0	0.588936	Inf	Inf	0.197125	0.855413
IKZF3	5	0	0.588936	Inf	Inf	0.197125	0.855413																			IKZF3	5	0	0.588936	Inf	Inf	0.197125	0.855413
IL18R1	5	0	0.588936	Inf	Inf	0.197125	0.855413																			IL18R1	5	0	0.588936	Inf	Inf	0.197125	0.855413
IQSEC3	5	0	0.588936	Inf	Inf	0.197125	0.855413																			IQSEC3	5	0	0.588936	Inf	Inf	0.197125	0.855413
ISYNA1	5	0	0.588936	Inf	Inf	0.197125	0.855413																			ISYNA1	5	0	0.588936	Inf	Inf	0.197125	0.855413
KCNS3	5	0	0.588936	Inf	Inf	0.197125	0.855413																			KCNS3	5	0	0.588936	Inf	Inf	0.197125	0.855413
KEL	5	0	0.588936	Inf	Inf	0.197125	0.855413																			KEL	5	0	0.588936	Inf	Inf	0.197125	0.855413
KIAA1210	5	0	0.588936	Inf	Inf	0.197125	0.855413																			KIAA1210	5	0	0.588936	Inf	Inf	0.197125	0.855413
KIAA1468	5	0	0.588936	Inf	Inf	0.197125	0.855413																			KIAA1468	5	0	0.588936	Inf	Inf	0.197125	0.855413
KRT79	5	0	0.588936	Inf	Inf	0.197125	0.855413																			KRT79	5	0	0.588936	Inf	Inf	0.197125	0.855413
LETM1	5	0	0.588936	Inf	Inf	0.197125	0.855413																			LETM1	5	0	0.588936	Inf	Inf	0.197125	0.855413
LIPI	5	0	0.588936	Inf	Inf	0.197125	0.855413																			LIPI	5	0	0.588936	Inf	Inf	0.197125	0.855413
LMTK2	5	0	0.588936	Inf	Inf	0.197125	0.855413																			LMTK2	5	0	0.588936	Inf	Inf	0.197125	0.855413
LNX2	5	0	0.588936	Inf	Inf	0.197125	0.855413																			LNX2	5	0	0.588936	Inf	Inf	0.197125	0.855413
LRCH2	5	0	0.588936	Inf	Inf	0.197125	0.855413																			LRCH2	5	0	0.588936	Inf	Inf	0.197125	0.855413
MACROD2	5	0	0.588936	Inf	Inf	0.197125	0.855413																			MACROD2	5	0	0.588936	Inf	Inf	0.197125	0.855413
MAMLD1	5	0	0.588936	Inf	Inf	0.197125	0.855413																			MAMLD1	5	0	0.588936	Inf	Inf	0.197125	0.855413
MAP2K1	5	0	0.588936	Inf	Inf	0.197125	0.855413																			MAP2K1	5	0	0.588936	Inf	Inf	0.197125	0.855413
METTL16	5	0	0.588936	Inf	Inf	0.197125	0.855413																			METTL16	5	0	0.588936	Inf	Inf	0.197125	0.855413
MPP2	5	0	0.588936	Inf	Inf	0.197125	0.855413																			MPP2	5	0	0.588936	Inf	Inf	0.197125	0.855413
MRPS9	5	0	0.588936	Inf	Inf	0.197125	0.855413																			MRPS9	5	0	0.588936	Inf	Inf	0.197125	0.855413
MUM1	5	0	0.588936	Inf	Inf	0.197125	0.855413																			MUM1	5	0	0.588936	Inf	Inf	0.197125	0.855413
MYC	5	0	0.588936	Inf	Inf	0.197125	0.855413																			MYC	5	0	0.588936	Inf	Inf	0.197125	0.855413
NEUROD4	5	0	0.588936	Inf	Inf	0.197125	0.855413																			NEUROD4	5	0	0.588936	Inf	Inf	0.197125	0.855413
NKPD1	5	0	0.588936	Inf	Inf	0.197125	0.855413																			NKPD1	5	0	0.588936	Inf	Inf	0.197125	0.855413
NME9	5	0	0.588936	Inf	Inf	0.197125	0.855413																			NME9	5	0	0.588936	Inf	Inf	0.197125	0.855413
NMT1	5	0	0.588936	Inf	Inf	0.197125	0.855413																			NMT1	5	0	0.588936	Inf	Inf	0.197125	0.855413
NSMAF	5	0	0.588936	Inf	Inf	0.197125	0.855413																			NSMAF	5	0	0.588936	Inf	Inf	0.197125	0.855413
OR2L2	5	0	0.588936	Inf	Inf	0.197125	0.855413																			OR2L2	5	0	0.588936	Inf	Inf	0.197125	0.855413
OR2T27	5	0	0.588936	Inf	Inf	0.197125	0.855413																			OR2T27	5	0	0.588936	Inf	Inf	0.197125	0.855413
OR4C15	5	0	0.588936	Inf	Inf	0.197125	0.855413																			OR4C15	5	0	0.588936	Inf	Inf	0.197125	0.855413
OR5AN1	5	0	0.588936	Inf	Inf	0.197125	0.855413																			OR5AN1	5	0	0.588936	Inf	Inf	0.197125	0.855413
PACSIN2	5	0	0.588936	Inf	Inf	0.197125	0.855413																			PACSIN2	5	0	0.588936	Inf	Inf	0.197125	0.855413
PALM2-AKAP2	5	0	0.588936	Inf	Inf	0.197125	0.855413																			PALM2-AKAP2	5	0	0.588936	Inf	Inf	0.197125	0.855413
PBX3	5	0	0.588936	Inf	Inf	0.197125	0.855413																			PBX3	5	0	0.588936	Inf	Inf	0.197125	0.855413
PCNXL4	5	0	0.588936	Inf	Inf	0.197125	0.855413																			PCNXL4	5	0	0.588936	Inf	Inf	0.197125	0.855413
PDE4B	5	0	0.588936	Inf	Inf	0.197125	0.855413																			PDE4B	5	0	0.588936	Inf	Inf	0.197125	0.855413
PGLYRP4	5	0	0.588936	Inf	Inf	0.197125	0.855413																			PGLYRP4	5	0	0.588936	Inf	Inf	0.197125	0.855413
PLCD1	5	0	0.588936	Inf	Inf	0.197125	0.855413																			PLCD1	5	0	0.588936	Inf	Inf	0.197125	0.855413
PNPLA5	5	0	0.588936	Inf	Inf	0.197125	0.855413																			PNPLA5	5	0	0.588936	Inf	Inf	0.197125	0.855413
POU4F2	5	0	0.588936	Inf	Inf	0.197125	0.855413																			POU4F2	5	0	0.588936	Inf	Inf	0.197125	0.855413
RBMS1	5	0	0.588936	Inf	Inf	0.197125	0.855413																			RBMS1	5	0	0.588936	Inf	Inf	0.197125	0.855413
RFC5	5	0	0.588936	Inf	Inf	0.197125	0.855413																			RFC5	5	0	0.588936	Inf	Inf	0.197125	0.855413
RFX8	5	0	0.588936	Inf	Inf	0.197125	0.855413																			RFX8	5	0	0.588936	Inf	Inf	0.197125	0.855413
RPE65	5	0	0.588936	Inf	Inf	0.197125	0.855413																			RPE65	5	0	0.588936	Inf	Inf	0.197125	0.855413
RRP1B	5	0	0.588936	Inf	Inf	0.197125	0.855413																			RRP1B	5	0	0.588936	Inf	Inf	0.197125	0.855413
SAP130	5	0	0.588936	Inf	Inf	0.197125	0.855413																			SAP130	5	0	0.588936	Inf	Inf	0.197125	0.855413
SCNN1B	5	0	0.588936	Inf	Inf	0.197125	0.855413																			SCNN1B	5	0	0.588936	Inf	Inf	0.197125	0.855413
SEMA4D	5	0	0.588936	Inf	Inf	0.197125	0.855413																			SEMA4D	5	0	0.588936	Inf	Inf	0.197125	0.855413
SEMA4F	5	0	0.588936	Inf	Inf	0.197125	0.855413																			SEMA4F	5	0	0.588936	Inf	Inf	0.197125	0.855413
SEZ6L2	5	0	0.588936	Inf	Inf	0.197125	0.855413																			SEZ6L2	5	0	0.588936	Inf	Inf	0.197125	0.855413
SPAG16	5	0	0.588936	Inf	Inf	0.197125	0.855413																			SPAG16	5	0	0.588936	Inf	Inf	0.197125	0.855413
ST8SIA1	5	0	0.588936	Inf	Inf	0.197125	0.855413																			ST8SIA1	5	0	0.588936	Inf	Inf	0.197125	0.855413
STK32B	5	0	0.588936	Inf	Inf	0.197125	0.855413																			STK32B	5	0	0.588936	Inf	Inf	0.197125	0.855413
STRIP1	5	0	0.588936	Inf	Inf	0.197125	0.855413																			STRIP1	5	0	0.588936	Inf	Inf	0.197125	0.855413
STX4	5	0	0.588936	Inf	Inf	0.197125	0.855413																			STX4	5	0	0.588936	Inf	Inf	0.197125	0.855413
SUN3	5	0	0.588936	Inf	Inf	0.197125	0.855413																			SUN3	5	0	0.588936	Inf	Inf	0.197125	0.855413
TAS2R1	5	0	0.588936	Inf	Inf	0.197125	0.855413																			TAS2R1	5	0	0.588936	Inf	Inf	0.197125	0.855413
TLK1	5	0	0.588936	Inf	Inf	0.197125	0.855413																			TLK1	5	0	0.588936	Inf	Inf	0.197125	0.855413
TNK1	5	0	0.588936	Inf	Inf	0.197125	0.855413																			TNK1	5	0	0.588936	Inf	Inf	0.197125	0.855413
TPTE2	5	0	0.588936	Inf	Inf	0.197125	0.855413																			TPTE2	5	0	0.588936	Inf	Inf	0.197125	0.855413
TREH	5	0	0.588936	Inf	Inf	0.197125	0.855413																			TREH	5	0	0.588936	Inf	Inf	0.197125	0.855413
TTLL9	5	0	0.588936	Inf	Inf	0.197125	0.855413																			TTLL9	5	0	0.588936	Inf	Inf	0.197125	0.855413
UQCRC1	5	0	0.588936	Inf	Inf	0.197125	0.855413																			UQCRC1	5	0	0.588936	Inf	Inf	0.197125	0.855413
WNT10A	5	0	0.588936	Inf	Inf	0.197125	0.855413																			WNT10A	5	0	0.588936	Inf	Inf	0.197125	0.855413
XPO6	5	0	0.588936	Inf	Inf	0.197125	0.855413																			XPO6	5	0	0.588936	Inf	Inf	0.197125	0.855413
ZDHHC8	5	0	0.588936	Inf	Inf	0.197125	0.855413																			ZDHHC8	5	0	0.588936	Inf	Inf	0.197125	0.855413
ZNF26	5	0	0.588936	Inf	Inf	0.197125	0.855413																			ZNF26	5	0	0.588936	Inf	Inf	0.197125	0.855413
ZNF347	5	0	0.588936	Inf	Inf	0.197125	0.855413																			ZNF347	5	0	0.588936	Inf	Inf	0.197125	0.855413
ZNF502	5	0	0.588936	Inf	Inf	0.197125	0.855413																			ZNF502	5	0	0.588936	Inf	Inf	0.197125	0.855413
ZNF574	5	0	0.588936	Inf	Inf	0.197125	0.855413																			ZNF574	5	0	0.588936	Inf	Inf	0.197125	0.855413
ZNF614	5	0	0.588936	Inf	Inf	0.197125	0.855413																			ZNF614	5	0	0.588936	Inf	Inf	0.197125	0.855413
ZNF746	5	0	0.588936	Inf	Inf	0.197125	0.855413																			ZNF746	5	0	0.588936	Inf	Inf	0.197125	0.855413
ZNF778	5	0	0.588936	Inf	Inf	0.197125	0.855413																			ZNF778	5	0	0.588936	Inf	Inf	0.197125	0.855413
ZNF829	5	0	0.588936	Inf	Inf	0.197125	0.855413																			ZNF829	5	0	0.588936	Inf	Inf	0.197125	0.855413
ADAM12	6	0	0.59451	Inf	Inf	0.25384	0.855413																			ADAM12	6	0	0.59451	Inf	Inf	0.25384	0.855413
ADNP	6	0	0.59451	Inf	Inf	0.25384	0.855413																			ADNP	6	0	0.59451	Inf	Inf	0.25384	0.855413
ADSL	6	0	0.59451	Inf	Inf	0.25384	0.855413																			ADSL	6	0	0.59451	Inf	Inf	0.25384	0.855413
AMPH	6	0	0.59451	Inf	Inf	0.25384	0.855413																			AMPH	6	0	0.59451	Inf	Inf	0.25384	0.855413
ASB5	6	0	0.59451	Inf	Inf	0.25384	0.855413																			ASB5	6	0	0.59451	Inf	Inf	0.25384	0.855413
ATP6V1B1	6	0	0.59451	Inf	Inf	0.25384	0.855413																			ATP6V1B1	6	0	0.59451	Inf	Inf	0.25384	0.855413
C11orf63	6	0	0.59451	Inf	Inf	0.25384	0.855413																			C11orf63	6	0	0.59451	Inf	Inf	0.25384	0.855413
C7orf62	6	0	0.59451	Inf	Inf	0.25384	0.855413																			C7orf62	6	0	0.59451	Inf	Inf	0.25384	0.855413
CADM1	6	0	0.59451	Inf	Inf	0.25384	0.855413																			CADM1	6	0	0.59451	Inf	Inf	0.25384	0.855413
CALN1	6	0	0.59451	Inf	Inf	0.25384	0.855413																			CALN1	6	0	0.59451	Inf	Inf	0.25384	0.855413
CDH17	6	0	0.59451	Inf	Inf	0.25384	0.855413																			CDH17	6	0	0.59451	Inf	Inf	0.25384	0.855413
CLEC18B	6	0	0.59451	Inf	Inf	0.25384	0.855413																			CLEC18B	6	0	0.59451	Inf	Inf	0.25384	0.855413
CR2	6	0	0.59451	Inf	Inf	0.25384	0.855413																			CR2	6	0	0.59451	Inf	Inf	0.25384	0.855413
CTNND1	6	0	0.59451	Inf	Inf	0.25384	0.855413																			CTNND1	6	0	0.59451	Inf	Inf	0.25384	0.855413
DCAF6	6	0	0.59451	Inf	Inf	0.25384	0.855413																			DCAF6	6	0	0.59451	Inf	Inf	0.25384	0.855413
EHBP1	6	0	0.59451	Inf	Inf	0.25384	0.855413																			EHBP1	6	0	0.59451	Inf	Inf	0.25384	0.855413
ESRRG	6	0	0.59451	Inf	Inf	0.25384	0.855413																			ESRRG	6	0	0.59451	Inf	Inf	0.25384	0.855413
FADS2	6	0	0.59451	Inf	Inf	0.25384	0.855413																			FADS2	6	0	0.59451	Inf	Inf	0.25384	0.855413
FARSA	6	0	0.59451	Inf	Inf	0.25384	0.855413																			FARSA	6	0	0.59451	Inf	Inf	0.25384	0.855413
GABRB3	6	0	0.59451	Inf	Inf	0.25384	0.855413																			GABRB3	6	0	0.59451	Inf	Inf	0.25384	0.855413
HIP1R	6	0	0.59451	Inf	Inf	0.25384	0.855413																			HIP1R	6	0	0.59451	Inf	Inf	0.25384	0.855413
HIST1H3B	6	0	0.59451	Inf	Inf	0.25384	0.855413																			HIST1H3B	6	0	0.59451	Inf	Inf	0.25384	0.855413
HK3	6	0	0.59451	Inf	Inf	0.25384	0.855413																			HK3	6	0	0.59451	Inf	Inf	0.25384	0.855413
IFT81	6	0	0.59451	Inf	Inf	0.25384	0.855413																			IFT81	6	0	0.59451	Inf	Inf	0.25384	0.855413
KRT31	6	0	0.59451	Inf	Inf	0.25384	0.855413																			KRT31	6	0	0.59451	Inf	Inf	0.25384	0.855413
MICALL1	6	0	0.59451	Inf	Inf	0.25384	0.855413																			MICALL1	6	0	0.59451	Inf	Inf	0.25384	0.855413
OR10G9	6	0	0.59451	Inf	Inf	0.25384	0.855413																			OR10G9	6	0	0.59451	Inf	Inf	0.25384	0.855413
OR2M2	6	0	0.59451	Inf	Inf	0.25384	0.855413																			OR2M2	6	0	0.59451	Inf	Inf	0.25384	0.855413
PML	6	0	0.59451	Inf	Inf	0.25384	0.855413																			PML	6	0	0.59451	Inf	Inf	0.25384	0.855413
POLR3A	6	0	0.59451	Inf	Inf	0.25384	0.855413																			POLR3A	6	0	0.59451	Inf	Inf	0.25384	0.855413
PRB3	6	0	0.59451	Inf	Inf	0.25384	0.855413																			PRB3	6	0	0.59451	Inf	Inf	0.25384	0.855413
RGAG4	6	0	0.59451	Inf	Inf	0.25384	0.855413																			RGAG4	6	0	0.59451	Inf	Inf	0.25384	0.855413
RHD	6	0	0.59451	Inf	Inf	0.25384	0.855413																			RHD	6	0	0.59451	Inf	Inf	0.25384	0.855413
SEL1L2	6	0	0.59451	Inf	Inf	0.25384	0.855413																			SEL1L2	6	0	0.59451	Inf	Inf	0.25384	0.855413
SLC16A14	6	0	0.59451	Inf	Inf	0.25384	0.855413																			SLC16A14	6	0	0.59451	Inf	Inf	0.25384	0.855413
SLC6A13	6	0	0.59451	Inf	Inf	0.25384	0.855413																			SLC6A13	6	0	0.59451	Inf	Inf	0.25384	0.855413
SLC6A3	6	0	0.59451	Inf	Inf	0.25384	0.855413																			SLC6A3	6	0	0.59451	Inf	Inf	0.25384	0.855413
SPANXD	6	0	0.59451	Inf	Inf	0.25384	0.855413																			SPANXD	6	0	0.59451	Inf	Inf	0.25384	0.855413
SYT4	6	0	0.59451	Inf	Inf	0.25384	0.855413																			SYT4	6	0	0.59451	Inf	Inf	0.25384	0.855413
TBK1	6	0	0.59451	Inf	Inf	0.25384	0.855413																			TBK1	6	0	0.59451	Inf	Inf	0.25384	0.855413
TFAP2B	6	0	0.59451	Inf	Inf	0.25384	0.855413																			TFAP2B	6	0	0.59451	Inf	Inf	0.25384	0.855413
TFDP1	6	0	0.59451	Inf	Inf	0.25384	0.855413																			TFDP1	6	0	0.59451	Inf	Inf	0.25384	0.855413
TMC2	6	0	0.59451	Inf	Inf	0.25384	0.855413																			TMC2	6	0	0.59451	Inf	Inf	0.25384	0.855413
TMTC1	6	0	0.59451	Inf	Inf	0.25384	0.855413																			TMTC1	6	0	0.59451	Inf	Inf	0.25384	0.855413
TTC14	6	0	0.59451	Inf	Inf	0.25384	0.855413																			TTC14	6	0	0.59451	Inf	Inf	0.25384	0.855413
TTYH1	6	0	0.59451	Inf	Inf	0.25384	0.855413																			TTYH1	6	0	0.59451	Inf	Inf	0.25384	0.855413
ZC3H12C	6	0	0.59451	Inf	Inf	0.25384	0.855413																			ZC3H12C	6	0	0.59451	Inf	Inf	0.25384	0.855413
ZNF256	6	0	0.59451	Inf	Inf	0.25384	0.855413																			ZNF256	6	0	0.59451	Inf	Inf	0.25384	0.855413
CSMD1	22	6	0.601898	0.771721	2.49039	0.277657	0.855413																			CSMD1	22	6	0.601898	0.771721	2.49039	0.277657	0.855413
ABCC9	5	2	0.611477	0.532778	5.77792	0.0836158	0.855413																			ABCC9	5	2	0.611477	0.532778	5.77792	0.0836158	0.855413
ABR	5	2	0.611477	0.532778	5.77792	0.0836158	0.855413																			ABR	5	2	0.611477	0.532778	5.77792	0.0836158	0.855413
ACSBG2	5	2	0.611477	0.532778	5.77792	0.0836158	0.855413																			ACSBG2	5	2	0.611477	0.532778	5.77792	0.0836158	0.855413
ACSM2A	5	2	0.611477	0.532778	5.77792	0.0836158	0.855413																			ACSM2A	5	2	0.611477	0.532778	5.77792	0.0836158	0.855413
ACTL9	5	2	0.611477	0.532778	5.77792	0.0836158	0.855413																			ACTL9	5	2	0.611477	0.532778	5.77792	0.0836158	0.855413
ACTN1	5	2	0.611477	0.532778	5.77792	0.0836158	0.855413																			ACTN1	5	2	0.611477	0.532778	5.77792	0.0836158	0.855413
ADAM11	5	2	0.611477	0.532778	5.77792	0.0836158	0.855413																			ADAM11	5	2	0.611477	0.532778	5.77792	0.0836158	0.855413
ADCY10	5	2	0.611477	0.532778	5.77792	0.0836158	0.855413																			ADCY10	5	2	0.611477	0.532778	5.77792	0.0836158	0.855413
ADGRD2	5	2	0.611477	0.532778	5.77792	0.0836158	0.855413																			ADGRD2	5	2	0.611477	0.532778	5.77792	0.0836158	0.855413
AJAP1	5	2	0.611477	0.532778	5.77792	0.0836158	0.855413																			AJAP1	5	2	0.611477	0.532778	5.77792	0.0836158	0.855413
ALPL	5	2	0.611477	0.532778	5.77792	0.0836158	0.855413																			ALPL	5	2	0.611477	0.532778	5.77792	0.0836158	0.855413
ANKDD1A	5	2	0.611477	0.532778	5.77792	0.0836158	0.855413																			ANKDD1A	5	2	0.611477	0.532778	5.77792	0.0836158	0.855413
ANKFN1	5	2	0.611477	0.532778	5.77792	0.0836158	0.855413																			ANKFN1	5	2	0.611477	0.532778	5.77792	0.0836158	0.855413
ANKRD17	5	2	0.611477	0.532778	5.77792	0.0836158	0.855413																			ANKRD17	5	2	0.611477	0.532778	5.77792	0.0836158	0.855413
ANKS1A	5	2	0.611477	0.532778	5.77792	0.0836158	0.855413																			ANKS1A	5	2	0.611477	0.532778	5.77792	0.0836158	0.855413
ANKS1B	5	2	0.611477	0.532778	5.77792	0.0836158	0.855413																			ANKS1B	5	2	0.611477	0.532778	5.77792	0.0836158	0.855413
ANO3	5	2	0.611477	0.532778	5.77792	0.0836158	0.855413																			ANO3	5	2	0.611477	0.532778	5.77792	0.0836158	0.855413
ANO5	5	2	0.611477	0.532778	5.77792	0.0836158	0.855413																			ANO5	5	2	0.611477	0.532778	5.77792	0.0836158	0.855413
AP3B2	5	2	0.611477	0.532778	5.77792	0.0836158	0.855413																			AP3B2	5	2	0.611477	0.532778	5.77792	0.0836158	0.855413
APC2	5	2	0.611477	0.532778	5.77792	0.0836158	0.855413																			APC2	5	2	0.611477	0.532778	5.77792	0.0836158	0.855413
ARFGEF2	5	2	0.611477	0.532778	5.77792	0.0836158	0.855413																			ARFGEF2	5	2	0.611477	0.532778	5.77792	0.0836158	0.855413
ARHGAP4	5	2	0.611477	0.532778	5.77792	0.0836158	0.855413																			ARHGAP4	5	2	0.611477	0.532778	5.77792	0.0836158	0.855413
ATP10D	5	2	0.611477	0.532778	5.77792	0.0836158	0.855413																			ATP10D	5	2	0.611477	0.532778	5.77792	0.0836158	0.855413
ATP13A5	5	2	0.611477	0.532778	5.77792	0.0836158	0.855413																			ATP13A5	5	2	0.611477	0.532778	5.77792	0.0836158	0.855413
ATP4A	5	2	0.611477	0.532778	5.77792	0.0836158	0.855413																			ATP4A	5	2	0.611477	0.532778	5.77792	0.0836158	0.855413
ATXN1	5	2	0.611477	0.532778	5.77792	0.0836158	0.855413																			ATXN1	5	2	0.611477	0.532778	5.77792	0.0836158	0.855413
BAHCC1	5	2	0.611477	0.532778	5.77792	0.0836158	0.855413																			BAHCC1	5	2	0.611477	0.532778	5.77792	0.0836158	0.855413
BAZ1A	5	2	0.611477	0.532778	5.77792	0.0836158	0.855413																			BAZ1A	5	2	0.611477	0.532778	5.77792	0.0836158	0.855413
BCO2	5	2	0.611477	0.532778	5.77792	0.0836158	0.855413																			BCO2	5	2	0.611477	0.532778	5.77792	0.0836158	0.855413
BNC1	5	2	0.611477	0.532778	5.77792	0.0836158	0.855413																			BNC1	5	2	0.611477	0.532778	5.77792	0.0836158	0.855413
BTBD7	5	2	0.611477	0.532778	5.77792	0.0836158	0.855413																			BTBD7	5	2	0.611477	0.532778	5.77792	0.0836158	0.855413
C17orf53	5	2	0.611477	0.532778	5.77792	0.0836158	0.855413																			C17orf53	5	2	0.611477	0.532778	5.77792	0.0836158	0.855413
C8B	5	2	0.611477	0.532778	5.77792	0.0836158	0.855413																			C8B	5	2	0.611477	0.532778	5.77792	0.0836158	0.855413
C8orf34	5	2	0.611477	0.532778	5.77792	0.0836158	0.855413																			C8orf34	5	2	0.611477	0.532778	5.77792	0.0836158	0.855413
CAND1	5	2	0.611477	0.532778	5.77792	0.0836158	0.855413																			CAND1	5	2	0.611477	0.532778	5.77792	0.0836158	0.855413
CAPRIN2	5	2	0.611477	0.532778	5.77792	0.0836158	0.855413																			CAPRIN2	5	2	0.611477	0.532778	5.77792	0.0836158	0.855413
CATSPER1	5	2	0.611477	0.532778	5.77792	0.0836158	0.855413																			CATSPER1	5	2	0.611477	0.532778	5.77792	0.0836158	0.855413
CCDC129	5	2	0.611477	0.532778	5.77792	0.0836158	0.855413																			CCDC129	5	2	0.611477	0.532778	5.77792	0.0836158	0.855413
CCDC144A	5	2	0.611477	0.532778	5.77792	0.0836158	0.855413																			CCDC144A	5	2	0.611477	0.532778	5.77792	0.0836158	0.855413
CCDC62	5	2	0.611477	0.532778	5.77792	0.0836158	0.855413																			CCDC62	5	2	0.611477	0.532778	5.77792	0.0836158	0.855413
CCDC79	5	2	0.611477	0.532778	5.77792	0.0836158	0.855413																			CCDC79	5	2	0.611477	0.532778	5.77792	0.0836158	0.855413
CD1E	5	2	0.611477	0.532778	5.77792	0.0836158	0.855413																			CD1E	5	2	0.611477	0.532778	5.77792	0.0836158	0.855413
CD2BP2	5	2	0.611477	0.532778	5.77792	0.0836158	0.855413																			CD2BP2	5	2	0.611477	0.532778	5.77792	0.0836158	0.855413
CDH22	5	2	0.611477	0.532778	5.77792	0.0836158	0.855413																			CDH22	5	2	0.611477	0.532778	5.77792	0.0836158	0.855413
CEP128	5	2	0.611477	0.532778	5.77792	0.0836158	0.855413																			CEP128	5	2	0.611477	0.532778	5.77792	0.0836158	0.855413
CEP89	5	2	0.611477	0.532778	5.77792	0.0836158	0.855413																			CEP89	5	2	0.611477	0.532778	5.77792	0.0836158	0.855413
CHRND	5	2	0.611477	0.532778	5.77792	0.0836158	0.855413																			CHRND	5	2	0.611477	0.532778	5.77792	0.0836158	0.855413
CHST2	5	2	0.611477	0.532778	5.77792	0.0836158	0.855413																			CHST2	5	2	0.611477	0.532778	5.77792	0.0836158	0.855413
CIRH1A	5	2	0.611477	0.532778	5.77792	0.0836158	0.855413																			CIRH1A	5	2	0.611477	0.532778	5.77792	0.0836158	0.855413
CLASRP	5	2	0.611477	0.532778	5.77792	0.0836158	0.855413																			CLASRP	5	2	0.611477	0.532778	5.77792	0.0836158	0.855413
COL17A1	5	2	0.611477	0.532778	5.77792	0.0836158	0.855413																			COL17A1	5	2	0.611477	0.532778	5.77792	0.0836158	0.855413
COL28A1	5	2	0.611477	0.532778	5.77792	0.0836158	0.855413																			COL28A1	5	2	0.611477	0.532778	5.77792	0.0836158	0.855413
COL5A3	5	2	0.611477	0.532778	5.77792	0.0836158	0.855413																			COL5A3	5	2	0.611477	0.532778	5.77792	0.0836158	0.855413
COLEC12	5	2	0.611477	0.532778	5.77792	0.0836158	0.855413																			COLEC12	5	2	0.611477	0.532778	5.77792	0.0836158	0.855413
CP	5	2	0.611477	0.532778	5.77792	0.0836158	0.855413																			CP	5	2	0.611477	0.532778	5.77792	0.0836158	0.855413
CYP7A1	5	2	0.611477	0.532778	5.77792	0.0836158	0.855413																			CYP7A1	5	2	0.611477	0.532778	5.77792	0.0836158	0.855413
DDX31	5	2	0.611477	0.532778	5.77792	0.0836158	0.855413																			DDX31	5	2	0.611477	0.532778	5.77792	0.0836158	0.855413
DDX60	5	2	0.611477	0.532778	5.77792	0.0836158	0.855413																			DDX60	5	2	0.611477	0.532778	5.77792	0.0836158	0.855413
DHX38	5	2	0.611477	0.532778	5.77792	0.0836158	0.855413																			DHX38	5	2	0.611477	0.532778	5.77792	0.0836158	0.855413
DIAPH2	5	2	0.611477	0.532778	5.77792	0.0836158	0.855413																			DIAPH2	5	2	0.611477	0.532778	5.77792	0.0836158	0.855413
DNAJC28	5	2	0.611477	0.532778	5.77792	0.0836158	0.855413																			DNAJC28	5	2	0.611477	0.532778	5.77792	0.0836158	0.855413
DOC2A	5	2	0.611477	0.532778	5.77792	0.0836158	0.855413																			DOC2A	5	2	0.611477	0.532778	5.77792	0.0836158	0.855413
DOCK1	5	2	0.611477	0.532778	5.77792	0.0836158	0.855413																			DOCK1	5	2	0.611477	0.532778	5.77792	0.0836158	0.855413
DOCK6	5	2	0.611477	0.532778	5.77792	0.0836158	0.855413																			DOCK6	5	2	0.611477	0.532778	5.77792	0.0836158	0.855413
DUSP22	5	2	0.611477	0.532778	5.77792	0.0836158	0.855413																			DUSP22	5	2	0.611477	0.532778	5.77792	0.0836158	0.855413
ECM2	5	2	0.611477	0.532778	5.77792	0.0836158	0.855413																			ECM2	5	2	0.611477	0.532778	5.77792	0.0836158	0.855413
EGFR	5	2	0.611477	0.532778	5.77792	0.0836158	0.855413																			EGFR	5	2	0.611477	0.532778	5.77792	0.0836158	0.855413
EIF4ENIF1	5	2	0.611477	0.532778	5.77792	0.0836158	0.855413																			EIF4ENIF1	5	2	0.611477	0.532778	5.77792	0.0836158	0.855413
ELFN2	5	2	0.611477	0.532778	5.77792	0.0836158	0.855413																			ELFN2	5	2	0.611477	0.532778	5.77792	0.0836158	0.855413
EML3	5	2	0.611477	0.532778	5.77792	0.0836158	0.855413																			EML3	5	2	0.611477	0.532778	5.77792	0.0836158	0.855413
EPHX1	5	2	0.611477	0.532778	5.77792	0.0836158	0.855413																			EPHX1	5	2	0.611477	0.532778	5.77792	0.0836158	0.855413
ERC2	5	2	0.611477	0.532778	5.77792	0.0836158	0.855413																			ERC2	5	2	0.611477	0.532778	5.77792	0.0836158	0.855413
ESYT3	5	2	0.611477	0.532778	5.77792	0.0836158	0.855413																			ESYT3	5	2	0.611477	0.532778	5.77792	0.0836158	0.855413
EYA4	5	2	0.611477	0.532778	5.77792	0.0836158	0.855413																			EYA4	5	2	0.611477	0.532778	5.77792	0.0836158	0.855413
FASTKD3	5	2	0.611477	0.532778	5.77792	0.0836158	0.855413																			FASTKD3	5	2	0.611477	0.532778	5.77792	0.0836158	0.855413
FBXL20	5	2	0.611477	0.532778	5.77792	0.0836158	0.855413																			FBXL20	5	2	0.611477	0.532778	5.77792	0.0836158	0.855413
FBXO38	5	2	0.611477	0.532778	5.77792	0.0836158	0.855413																			FBXO38	5	2	0.611477	0.532778	5.77792	0.0836158	0.855413
FGD1	5	2	0.611477	0.532778	5.77792	0.0836158	0.855413																			FGD1	5	2	0.611477	0.532778	5.77792	0.0836158	0.855413
FGD5	5	2	0.611477	0.532778	5.77792	0.0836158	0.855413																			FGD5	5	2	0.611477	0.532778	5.77792	0.0836158	0.855413
FLT1	5	2	0.611477	0.532778	5.77792	0.0836158	0.855413																			FLT1	5	2	0.611477	0.532778	5.77792	0.0836158	0.855413
FOXI1	5	2	0.611477	0.532778	5.77792	0.0836158	0.855413																			FOXI1	5	2	0.611477	0.532778	5.77792	0.0836158	0.855413
GARNL3	5	2	0.611477	0.532778	5.77792	0.0836158	0.855413																			GARNL3	5	2	0.611477	0.532778	5.77792	0.0836158	0.855413
GCDH	5	2	0.611477	0.532778	5.77792	0.0836158	0.855413																			GCDH	5	2	0.611477	0.532778	5.77792	0.0836158	0.855413
GLTSCR1	5	2	0.611477	0.532778	5.77792	0.0836158	0.855413																			GLTSCR1	5	2	0.611477	0.532778	5.77792	0.0836158	0.855413
GLUD2	5	2	0.611477	0.532778	5.77792	0.0836158	0.855413																			GLUD2	5	2	0.611477	0.532778	5.77792	0.0836158	0.855413
GRAMD1B	5	2	0.611477	0.532778	5.77792	0.0836158	0.855413																			GRAMD1B	5	2	0.611477	0.532778	5.77792	0.0836158	0.855413
GRIP2	5	2	0.611477	0.532778	5.77792	0.0836158	0.855413																			GRIP2	5	2	0.611477	0.532778	5.77792	0.0836158	0.855413
GRM4	5	2	0.611477	0.532778	5.77792	0.0836158	0.855413																			GRM4	5	2	0.611477	0.532778	5.77792	0.0836158	0.855413
HIPK2	5	2	0.611477	0.532778	5.77792	0.0836158	0.855413																			HIPK2	5	2	0.611477	0.532778	5.77792	0.0836158	0.855413
IGF1R	5	2	0.611477	0.532778	5.77792	0.0836158	0.855413																			IGF1R	5	2	0.611477	0.532778	5.77792	0.0836158	0.855413
IGHG1	5	2	0.611477	0.532778	5.77792	0.0836158	0.855413																			IGHG1	5	2	0.611477	0.532778	5.77792	0.0836158	0.855413
IL1RAPL2	5	2	0.611477	0.532778	5.77792	0.0836158	0.855413																			IL1RAPL2	5	2	0.611477	0.532778	5.77792	0.0836158	0.855413
INF2	5	2	0.611477	0.532778	5.77792	0.0836158	0.855413																			INF2	5	2	0.611477	0.532778	5.77792	0.0836158	0.855413
INPP5F	5	2	0.611477	0.532778	5.77792	0.0836158	0.855413																			INPP5F	5	2	0.611477	0.532778	5.77792	0.0836158	0.855413
IQCE	5	2	0.611477	0.532778	5.77792	0.0836158	0.855413																			IQCE	5	2	0.611477	0.532778	5.77792	0.0836158	0.855413
ISL1	5	2	0.611477	0.532778	5.77792	0.0836158	0.855413																			ISL1	5	2	0.611477	0.532778	5.77792	0.0836158	0.855413
ITGA11	5	2	0.611477	0.532778	5.77792	0.0836158	0.855413																			ITGA11	5	2	0.611477	0.532778	5.77792	0.0836158	0.855413
KCNH3	5	2	0.611477	0.532778	5.77792	0.0836158	0.855413																			KCNH3	5	2	0.611477	0.532778	5.77792	0.0836158	0.855413
KCNN3	5	2	0.611477	0.532778	5.77792	0.0836158	0.855413																			KCNN3	5	2	0.611477	0.532778	5.77792	0.0836158	0.855413
KHSRP	5	2	0.611477	0.532778	5.77792	0.0836158	0.855413																			KHSRP	5	2	0.611477	0.532778	5.77792	0.0836158	0.855413
KIAA0196	5	2	0.611477	0.532778	5.77792	0.0836158	0.855413																			KIAA0196	5	2	0.611477	0.532778	5.77792	0.0836158	0.855413
KIDINS220	5	2	0.611477	0.532778	5.77792	0.0836158	0.855413																			KIDINS220	5	2	0.611477	0.532778	5.77792	0.0836158	0.855413
KLF17	5	2	0.611477	0.532778	5.77792	0.0836158	0.855413																			KLF17	5	2	0.611477	0.532778	5.77792	0.0836158	0.855413
KLHL30	5	2	0.611477	0.532778	5.77792	0.0836158	0.855413																			KLHL30	5	2	0.611477	0.532778	5.77792	0.0836158	0.855413
KRT1	5	2	0.611477	0.532778	5.77792	0.0836158	0.855413																			KRT1	5	2	0.611477	0.532778	5.77792	0.0836158	0.855413
LAMC2	5	2	0.611477	0.532778	5.77792	0.0836158	0.855413																			LAMC2	5	2	0.611477	0.532778	5.77792	0.0836158	0.855413
LIG1	5	2	0.611477	0.532778	5.77792	0.0836158	0.855413																			LIG1	5	2	0.611477	0.532778	5.77792	0.0836158	0.855413
LIMK2	5	2	0.611477	0.532778	5.77792	0.0836158	0.855413																			LIMK2	5	2	0.611477	0.532778	5.77792	0.0836158	0.855413
LMTK3	5	2	0.611477	0.532778	5.77792	0.0836158	0.855413																			LMTK3	5	2	0.611477	0.532778	5.77792	0.0836158	0.855413
LRP3	5	2	0.611477	0.532778	5.77792	0.0836158	0.855413																			LRP3	5	2	0.611477	0.532778	5.77792	0.0836158	0.855413
LRRC16A	5	2	0.611477	0.532778	5.77792	0.0836158	0.855413																			LRRC16A	5	2	0.611477	0.532778	5.77792	0.0836158	0.855413
LRRC66	5	2	0.611477	0.532778	5.77792	0.0836158	0.855413																			LRRC66	5	2	0.611477	0.532778	5.77792	0.0836158	0.855413
MAST1	5	2	0.611477	0.532778	5.77792	0.0836158	0.855413																			MAST1	5	2	0.611477	0.532778	5.77792	0.0836158	0.855413
MECOM	5	2	0.611477	0.532778	5.77792	0.0836158	0.855413																			MECOM	5	2	0.611477	0.532778	5.77792	0.0836158	0.855413
MED24	5	2	0.611477	0.532778	5.77792	0.0836158	0.855413																			MED24	5	2	0.611477	0.532778	5.77792	0.0836158	0.855413
MFI2	5	2	0.611477	0.532778	5.77792	0.0836158	0.855413																			MFI2	5	2	0.611477	0.532778	5.77792	0.0836158	0.855413
MGAT5	5	2	0.611477	0.532778	5.77792	0.0836158	0.855413																			MGAT5	5	2	0.611477	0.532778	5.77792	0.0836158	0.855413
MGAT5B	5	2	0.611477	0.532778	5.77792	0.0836158	0.855413																			MGAT5B	5	2	0.611477	0.532778	5.77792	0.0836158	0.855413
MLLT6	5	2	0.611477	0.532778	5.77792	0.0836158	0.855413																			MLLT6	5	2	0.611477	0.532778	5.77792	0.0836158	0.855413
MORC1	5	2	0.611477	0.532778	5.77792	0.0836158	0.855413																			MORC1	5	2	0.611477	0.532778	5.77792	0.0836158	0.855413
MURC	5	2	0.611477	0.532778	5.77792	0.0836158	0.855413																			MURC	5	2	0.611477	0.532778	5.77792	0.0836158	0.855413
MYBPC3	5	2	0.611477	0.532778	5.77792	0.0836158	0.855413																			MYBPC3	5	2	0.611477	0.532778	5.77792	0.0836158	0.855413
NEDD9	5	2	0.611477	0.532778	5.77792	0.0836158	0.855413																			NEDD9	5	2	0.611477	0.532778	5.77792	0.0836158	0.855413
NEXN	5	2	0.611477	0.532778	5.77792	0.0836158	0.855413																			NEXN	5	2	0.611477	0.532778	5.77792	0.0836158	0.855413
NID1	5	2	0.611477	0.532778	5.77792	0.0836158	0.855413																			NID1	5	2	0.611477	0.532778	5.77792	0.0836158	0.855413
NKTR	5	2	0.611477	0.532778	5.77792	0.0836158	0.855413																			NKTR	5	2	0.611477	0.532778	5.77792	0.0836158	0.855413
NLRP12	5	2	0.611477	0.532778	5.77792	0.0836158	0.855413																			NLRP12	5	2	0.611477	0.532778	5.77792	0.0836158	0.855413
NOD1	5	2	0.611477	0.532778	5.77792	0.0836158	0.855413																			NOD1	5	2	0.611477	0.532778	5.77792	0.0836158	0.855413
NOL4L	5	2	0.611477	0.532778	5.77792	0.0836158	0.855413																			NOL4L	5	2	0.611477	0.532778	5.77792	0.0836158	0.855413
NPHP3	5	2	0.611477	0.532778	5.77792	0.0836158	0.855413																			NPHP3	5	2	0.611477	0.532778	5.77792	0.0836158	0.855413
NPR3	5	2	0.611477	0.532778	5.77792	0.0836158	0.855413																			NPR3	5	2	0.611477	0.532778	5.77792	0.0836158	0.855413
NUP133	5	2	0.611477	0.532778	5.77792	0.0836158	0.855413																			NUP133	5	2	0.611477	0.532778	5.77792	0.0836158	0.855413
NUP214	5	2	0.611477	0.532778	5.77792	0.0836158	0.855413																			NUP214	5	2	0.611477	0.532778	5.77792	0.0836158	0.855413
OGDHL	5	2	0.611477	0.532778	5.77792	0.0836158	0.855413																			OGDHL	5	2	0.611477	0.532778	5.77792	0.0836158	0.855413
OR1J1	5	2	0.611477	0.532778	5.77792	0.0836158	0.855413																			OR1J1	5	2	0.611477	0.532778	5.77792	0.0836158	0.855413
PAQR9	5	2	0.611477	0.532778	5.77792	0.0836158	0.855413																			PAQR9	5	2	0.611477	0.532778	5.77792	0.0836158	0.855413
PCDH19	5	2	0.611477	0.532778	5.77792	0.0836158	0.855413																			PCDH19	5	2	0.611477	0.532778	5.77792	0.0836158	0.855413
PCDHB15	5	2	0.611477	0.532778	5.77792	0.0836158	0.855413																			PCDHB15	5	2	0.611477	0.532778	5.77792	0.0836158	0.855413
PCDHB9	5	2	0.611477	0.532778	5.77792	0.0836158	0.855413																			PCDHB9	5	2	0.611477	0.532778	5.77792	0.0836158	0.855413
PCDHGB1	5	2	0.611477	0.532778	5.77792	0.0836158	0.855413																			PCDHGB1	5	2	0.611477	0.532778	5.77792	0.0836158	0.855413
PCM1	5	2	0.611477	0.532778	5.77792	0.0836158	0.855413																			PCM1	5	2	0.611477	0.532778	5.77792	0.0836158	0.855413
PDYN	5	2	0.611477	0.532778	5.77792	0.0836158	0.855413																			PDYN	5	2	0.611477	0.532778	5.77792	0.0836158	0.855413
PIGO	5	2	0.611477	0.532778	5.77792	0.0836158	0.855413																			PIGO	5	2	0.611477	0.532778	5.77792	0.0836158	0.855413
PIK3C2B	5	2	0.611477	0.532778	5.77792	0.0836158	0.855413																			PIK3C2B	5	2	0.611477	0.532778	5.77792	0.0836158	0.855413
PIP5K1C	5	2	0.611477	0.532778	5.77792	0.0836158	0.855413																			PIP5K1C	5	2	0.611477	0.532778	5.77792	0.0836158	0.855413
PKP4	5	2	0.611477	0.532778	5.77792	0.0836158	0.855413																			PKP4	5	2	0.611477	0.532778	5.77792	0.0836158	0.855413
PLD2	5	2	0.611477	0.532778	5.77792	0.0836158	0.855413																			PLD2	5	2	0.611477	0.532778	5.77792	0.0836158	0.855413
PLK4	5	2	0.611477	0.532778	5.77792	0.0836158	0.855413																			PLK4	5	2	0.611477	0.532778	5.77792	0.0836158	0.855413
PMS1	5	2	0.611477	0.532778	5.77792	0.0836158	0.855413																			PMS1	5	2	0.611477	0.532778	5.77792	0.0836158	0.855413
PNPLA7	5	2	0.611477	0.532778	5.77792	0.0836158	0.855413																			PNPLA7	5	2	0.611477	0.532778	5.77792	0.0836158	0.855413
PRF1	5	2	0.611477	0.532778	5.77792	0.0836158	0.855413																			PRF1	5	2	0.611477	0.532778	5.77792	0.0836158	0.855413
PRRC2B	5	2	0.611477	0.532778	5.77792	0.0836158	0.855413																			PRRC2B	5	2	0.611477	0.532778	5.77792	0.0836158	0.855413
PRSS35	5	2	0.611477	0.532778	5.77792	0.0836158	0.855413																			PRSS35	5	2	0.611477	0.532778	5.77792	0.0836158	0.855413
PTCH2	5	2	0.611477	0.532778	5.77792	0.0836158	0.855413																			PTCH2	5	2	0.611477	0.532778	5.77792	0.0836158	0.855413
PTGFRN	5	2	0.611477	0.532778	5.77792	0.0836158	0.855413																			PTGFRN	5	2	0.611477	0.532778	5.77792	0.0836158	0.855413
PTPN21	5	2	0.611477	0.532778	5.77792	0.0836158	0.855413																			PTPN21	5	2	0.611477	0.532778	5.77792	0.0836158	0.855413
PTPRF	5	2	0.611477	0.532778	5.77792	0.0836158	0.855413																			PTPRF	5	2	0.611477	0.532778	5.77792	0.0836158	0.855413
RADIL	5	2	0.611477	0.532778	5.77792	0.0836158	0.855413																			RADIL	5	2	0.611477	0.532778	5.77792	0.0836158	0.855413
RBM10	5	2	0.611477	0.532778	5.77792	0.0836158	0.855413																			RBM10	5	2	0.611477	0.532778	5.77792	0.0836158	0.855413
RBMS3	5	2	0.611477	0.532778	5.77792	0.0836158	0.855413																			RBMS3	5	2	0.611477	0.532778	5.77792	0.0836158	0.855413
RELA	5	2	0.611477	0.532778	5.77792	0.0836158	0.855413																			RELA	5	2	0.611477	0.532778	5.77792	0.0836158	0.855413
RERE	5	2	0.611477	0.532778	5.77792	0.0836158	0.855413																			RERE	5	2	0.611477	0.532778	5.77792	0.0836158	0.855413
RNF180	5	2	0.611477	0.532778	5.77792	0.0836158	0.855413																			RNF180	5	2	0.611477	0.532778	5.77792	0.0836158	0.855413
RNF40	5	2	0.611477	0.532778	5.77792	0.0836158	0.855413																			RNF40	5	2	0.611477	0.532778	5.77792	0.0836158	0.855413
RP11-385D13.1	5	2	0.611477	0.532778	5.77792	0.0836158	0.855413																			RP11-385D13.1	5	2	0.611477	0.532778	5.77792	0.0836158	0.855413
RTN1	5	2	0.611477	0.532778	5.77792	0.0836158	0.855413																			RTN1	5	2	0.611477	0.532778	5.77792	0.0836158	0.855413
SALL2	5	2	0.611477	0.532778	5.77792	0.0836158	0.855413																			SALL2	5	2	0.611477	0.532778	5.77792	0.0836158	0.855413
SALL3	5	2	0.611477	0.532778	5.77792	0.0836158	0.855413																			SALL3	5	2	0.611477	0.532778	5.77792	0.0836158	0.855413
SARDH	5	2	0.611477	0.532778	5.77792	0.0836158	0.855413																			SARDH	5	2	0.611477	0.532778	5.77792	0.0836158	0.855413
SBNO1	5	2	0.611477	0.532778	5.77792	0.0836158	0.855413																			SBNO1	5	2	0.611477	0.532778	5.77792	0.0836158	0.855413
SCAF11	5	2	0.611477	0.532778	5.77792	0.0836158	0.855413																			SCAF11	5	2	0.611477	0.532778	5.77792	0.0836158	0.855413
SEMA3F	5	2	0.611477	0.532778	5.77792	0.0836158	0.855413																			SEMA3F	5	2	0.611477	0.532778	5.77792	0.0836158	0.855413
SEMA6D	5	2	0.611477	0.532778	5.77792	0.0836158	0.855413																			SEMA6D	5	2	0.611477	0.532778	5.77792	0.0836158	0.855413
SENP7	5	2	0.611477	0.532778	5.77792	0.0836158	0.855413																			SENP7	5	2	0.611477	0.532778	5.77792	0.0836158	0.855413
SGK223	5	2	0.611477	0.532778	5.77792	0.0836158	0.855413																			SGK223	5	2	0.611477	0.532778	5.77792	0.0836158	0.855413
SGOL2	5	2	0.611477	0.532778	5.77792	0.0836158	0.855413																			SGOL2	5	2	0.611477	0.532778	5.77792	0.0836158	0.855413
SLC16A1	5	2	0.611477	0.532778	5.77792	0.0836158	0.855413																			SLC16A1	5	2	0.611477	0.532778	5.77792	0.0836158	0.855413
SLC24A3	5	2	0.611477	0.532778	5.77792	0.0836158	0.855413																			SLC24A3	5	2	0.611477	0.532778	5.77792	0.0836158	0.855413
SLC26A9	5	2	0.611477	0.532778	5.77792	0.0836158	0.855413																			SLC26A9	5	2	0.611477	0.532778	5.77792	0.0836158	0.855413
SLC2A8	5	2	0.611477	0.532778	5.77792	0.0836158	0.855413																			SLC2A8	5	2	0.611477	0.532778	5.77792	0.0836158	0.855413
SNED1	5	2	0.611477	0.532778	5.77792	0.0836158	0.855413																			SNED1	5	2	0.611477	0.532778	5.77792	0.0836158	0.855413
SPAG9	5	2	0.611477	0.532778	5.77792	0.0836158	0.855413																			SPAG9	5	2	0.611477	0.532778	5.77792	0.0836158	0.855413
SPATA17	5	2	0.611477	0.532778	5.77792	0.0836158	0.855413																			SPATA17	5	2	0.611477	0.532778	5.77792	0.0836158	0.855413
ST8SIA6	5	2	0.611477	0.532778	5.77792	0.0836158	0.855413																			ST8SIA6	5	2	0.611477	0.532778	5.77792	0.0836158	0.855413
STON1	5	2	0.611477	0.532778	5.77792	0.0836158	0.855413																			STON1	5	2	0.611477	0.532778	5.77792	0.0836158	0.855413
SV2B	5	2	0.611477	0.532778	5.77792	0.0836158	0.855413																			SV2B	5	2	0.611477	0.532778	5.77792	0.0836158	0.855413
SYNJ1	5	2	0.611477	0.532778	5.77792	0.0836158	0.855413																			SYNJ1	5	2	0.611477	0.532778	5.77792	0.0836158	0.855413
TDRD3	5	2	0.611477	0.532778	5.77792	0.0836158	0.855413																			TDRD3	5	2	0.611477	0.532778	5.77792	0.0836158	0.855413
TEK	5	2	0.611477	0.532778	5.77792	0.0836158	0.855413																			TEK	5	2	0.611477	0.532778	5.77792	0.0836158	0.855413
TGM5	5	2	0.611477	0.532778	5.77792	0.0836158	0.855413																			TGM5	5	2	0.611477	0.532778	5.77792	0.0836158	0.855413
TMEM63A	5	2	0.611477	0.532778	5.77792	0.0836158	0.855413																			TMEM63A	5	2	0.611477	0.532778	5.77792	0.0836158	0.855413
TRIM56	5	2	0.611477	0.532778	5.77792	0.0836158	0.855413																			TRIM56	5	2	0.611477	0.532778	5.77792	0.0836158	0.855413
TRPC7	5	2	0.611477	0.532778	5.77792	0.0836158	0.855413																			TRPC7	5	2	0.611477	0.532778	5.77792	0.0836158	0.855413
UBP1	5	2	0.611477	0.532778	5.77792	0.0836158	0.855413																			UBP1	5	2	0.611477	0.532778	5.77792	0.0836158	0.855413
VN1R2	5	2	0.611477	0.532778	5.77792	0.0836158	0.855413																			VN1R2	5	2	0.611477	0.532778	5.77792	0.0836158	0.855413
VPS41	5	2	0.611477	0.532778	5.77792	0.0836158	0.855413																			VPS41	5	2	0.611477	0.532778	5.77792	0.0836158	0.855413
WRN	5	2	0.611477	0.532778	5.77792	0.0836158	0.855413																			WRN	5	2	0.611477	0.532778	5.77792	0.0836158	0.855413
XKR7	5	2	0.611477	0.532778	5.77792	0.0836158	0.855413																			XKR7	5	2	0.611477	0.532778	5.77792	0.0836158	0.855413
YME1L1	5	2	0.611477	0.532778	5.77792	0.0836158	0.855413																			YME1L1	5	2	0.611477	0.532778	5.77792	0.0836158	0.855413
YTHDF3	5	2	0.611477	0.532778	5.77792	0.0836158	0.855413																			YTHDF3	5	2	0.611477	0.532778	5.77792	0.0836158	0.855413
ZBBX	5	2	0.611477	0.532778	5.77792	0.0836158	0.855413																			ZBBX	5	2	0.611477	0.532778	5.77792	0.0836158	0.855413
ZBED4	5	2	0.611477	0.532778	5.77792	0.0836158	0.855413																			ZBED4	5	2	0.611477	0.532778	5.77792	0.0836158	0.855413
ZBTB21	5	2	0.611477	0.532778	5.77792	0.0836158	0.855413																			ZBTB21	5	2	0.611477	0.532778	5.77792	0.0836158	0.855413
ZFPM2	5	2	0.611477	0.532778	5.77792	0.0836158	0.855413																			ZFPM2	5	2	0.611477	0.532778	5.77792	0.0836158	0.855413
ZFYVE9	5	2	0.611477	0.532778	5.77792	0.0836158	0.855413																			ZFYVE9	5	2	0.611477	0.532778	5.77792	0.0836158	0.855413
ZMYM1	5	2	0.611477	0.532778	5.77792	0.0836158	0.855413																			ZMYM1	5	2	0.611477	0.532778	5.77792	0.0836158	0.855413
ZNF184	5	2	0.611477	0.532778	5.77792	0.0836158	0.855413																			ZNF184	5	2	0.611477	0.532778	5.77792	0.0836158	0.855413
ZNF20	5	2	0.611477	0.532778	5.77792	0.0836158	0.855413																			ZNF20	5	2	0.611477	0.532778	5.77792	0.0836158	0.855413
ZNF257	5	2	0.611477	0.532778	5.77792	0.0836158	0.855413																			ZNF257	5	2	0.611477	0.532778	5.77792	0.0836158	0.855413
ZNF318	5	2	0.611477	0.532778	5.77792	0.0836158	0.855413																			ZNF318	5	2	0.611477	0.532778	5.77792	0.0836158	0.855413
ZNF350	5	2	0.611477	0.532778	5.77792	0.0836158	0.855413																			ZNF350	5	2	0.611477	0.532778	5.77792	0.0836158	0.855413
ZNF354C	5	2	0.611477	0.532778	5.77792	0.0836158	0.855413																			ZNF354C	5	2	0.611477	0.532778	5.77792	0.0836158	0.855413
ZNF429	5	2	0.611477	0.532778	5.77792	0.0836158	0.855413																			ZNF429	5	2	0.611477	0.532778	5.77792	0.0836158	0.855413
ZNF431	5	2	0.611477	0.532778	5.77792	0.0836158	0.855413																			ZNF431	5	2	0.611477	0.532778	5.77792	0.0836158	0.855413
ZNF492	5	2	0.611477	0.532778	5.77792	0.0836158	0.855413																			ZNF492	5	2	0.611477	0.532778	5.77792	0.0836158	0.855413
ZNF528	5	2	0.611477	0.532778	5.77792	0.0836158	0.855413																			ZNF528	5	2	0.611477	0.532778	5.77792	0.0836158	0.855413
ZNF541	5	2	0.611477	0.532778	5.77792	0.0836158	0.855413																			ZNF541	5	2	0.611477	0.532778	5.77792	0.0836158	0.855413
ZNF559	5	2	0.611477	0.532778	5.77792	0.0836158	0.855413																			ZNF559	5	2	0.611477	0.532778	5.77792	0.0836158	0.855413
ZNF676	5	2	0.611477	0.532778	5.77792	0.0836158	0.855413																			ZNF676	5	2	0.611477	0.532778	5.77792	0.0836158	0.855413
ZSCAN29	5	2	0.611477	0.532778	5.77792	0.0836158	0.855413																			ZSCAN29	5	2	0.611477	0.532778	5.77792	0.0836158	0.855413
ADAM32	6	2	0.635671	0.641972	6.72413	0.109673	0.855413																			ADAM32	6	2	0.635671	0.641972	6.72413	0.109673	0.855413
ADGRB2	6	2	0.635671	0.641972	6.72413	0.109673	0.855413																			ADGRB2	6	2	0.635671	0.641972	6.72413	0.109673	0.855413
AFF4	6	2	0.635671	0.641972	6.72413	0.109673	0.855413																			AFF4	6	2	0.635671	0.641972	6.72413	0.109673	0.855413
AIM1	6	2	0.635671	0.641972	6.72413	0.109673	0.855413																			AIM1	6	2	0.635671	0.641972	6.72413	0.109673	0.855413
ANO4	6	2	0.635671	0.641972	6.72413	0.109673	0.855413																			ANO4	6	2	0.635671	0.641972	6.72413	0.109673	0.855413
APLP1	6	2	0.635671	0.641972	6.72413	0.109673	0.855413																			APLP1	6	2	0.635671	0.641972	6.72413	0.109673	0.855413
AR	6	2	0.635671	0.641972	6.72413	0.109673	0.855413																			AR	6	2	0.635671	0.641972	6.72413	0.109673	0.855413
ARHGEF6	6	2	0.635671	0.641972	6.72413	0.109673	0.855413																			ARHGEF6	6	2	0.635671	0.641972	6.72413	0.109673	0.855413
ARID5B	6	2	0.635671	0.641972	6.72413	0.109673	0.855413																			ARID5B	6	2	0.635671	0.641972	6.72413	0.109673	0.855413
ARPP21	6	2	0.635671	0.641972	6.72413	0.109673	0.855413																			ARPP21	6	2	0.635671	0.641972	6.72413	0.109673	0.855413
ATF7IP	6	2	0.635671	0.641972	6.72413	0.109673	0.855413																			ATF7IP	6	2	0.635671	0.641972	6.72413	0.109673	0.855413
ATP7A	6	2	0.635671	0.641972	6.72413	0.109673	0.855413																			ATP7A	6	2	0.635671	0.641972	6.72413	0.109673	0.855413
BCLAF1	6	2	0.635671	0.641972	6.72413	0.109673	0.855413																			BCLAF1	6	2	0.635671	0.641972	6.72413	0.109673	0.855413
BRD4	6	2	0.635671	0.641972	6.72413	0.109673	0.855413																			BRD4	6	2	0.635671	0.641972	6.72413	0.109673	0.855413
BRIP1	6	2	0.635671	0.641972	6.72413	0.109673	0.855413																			BRIP1	6	2	0.635671	0.641972	6.72413	0.109673	0.855413
BZRAP1	6	2	0.635671	0.641972	6.72413	0.109673	0.855413																			BZRAP1	6	2	0.635671	0.641972	6.72413	0.109673	0.855413
C1S	6	2	0.635671	0.641972	6.72413	0.109673	0.855413																			C1S	6	2	0.635671	0.641972	6.72413	0.109673	0.855413
C2CD5	6	2	0.635671	0.641972	6.72413	0.109673	0.855413																			C2CD5	6	2	0.635671	0.641972	6.72413	0.109673	0.855413
C6	6	2	0.635671	0.641972	6.72413	0.109673	0.855413																			C6	6	2	0.635671	0.641972	6.72413	0.109673	0.855413
CDC42BPG	6	2	0.635671	0.641972	6.72413	0.109673	0.855413																			CDC42BPG	6	2	0.635671	0.641972	6.72413	0.109673	0.855413
CFAP70	6	2	0.635671	0.641972	6.72413	0.109673	0.855413																			CFAP70	6	2	0.635671	0.641972	6.72413	0.109673	0.855413
CHSY1	6	2	0.635671	0.641972	6.72413	0.109673	0.855413																			CHSY1	6	2	0.635671	0.641972	6.72413	0.109673	0.855413
CKAP5	6	2	0.635671	0.641972	6.72413	0.109673	0.855413																			CKAP5	6	2	0.635671	0.641972	6.72413	0.109673	0.855413
CLIP2	6	2	0.635671	0.641972	6.72413	0.109673	0.855413																			CLIP2	6	2	0.635671	0.641972	6.72413	0.109673	0.855413
CLSTN2	6	2	0.635671	0.641972	6.72413	0.109673	0.855413																			CLSTN2	6	2	0.635671	0.641972	6.72413	0.109673	0.855413
CNKSR1	6	2	0.635671	0.641972	6.72413	0.109673	0.855413																			CNKSR1	6	2	0.635671	0.641972	6.72413	0.109673	0.855413
COL15A1	6	2	0.635671	0.641972	6.72413	0.109673	0.855413																			COL15A1	6	2	0.635671	0.641972	6.72413	0.109673	0.855413
COL24A1	6	2	0.635671	0.641972	6.72413	0.109673	0.855413																			COL24A1	6	2	0.635671	0.641972	6.72413	0.109673	0.855413
CPS1	6	2	0.635671	0.641972	6.72413	0.109673	0.855413																			CPS1	6	2	0.635671	0.641972	6.72413	0.109673	0.855413
CYP7B1	6	2	0.635671	0.641972	6.72413	0.109673	0.855413																			CYP7B1	6	2	0.635671	0.641972	6.72413	0.109673	0.855413
DBH	6	2	0.635671	0.641972	6.72413	0.109673	0.855413																			DBH	6	2	0.635671	0.641972	6.72413	0.109673	0.855413
DLGAP1	6	2	0.635671	0.641972	6.72413	0.109673	0.855413																			DLGAP1	6	2	0.635671	0.641972	6.72413	0.109673	0.855413
DLGAP4	6	2	0.635671	0.641972	6.72413	0.109673	0.855413																			DLGAP4	6	2	0.635671	0.641972	6.72413	0.109673	0.855413
DNER	6	2	0.635671	0.641972	6.72413	0.109673	0.855413																			DNER	6	2	0.635671	0.641972	6.72413	0.109673	0.855413
DOPEY2	6	2	0.635671	0.641972	6.72413	0.109673	0.855413																			DOPEY2	6	2	0.635671	0.641972	6.72413	0.109673	0.855413
DSE	6	2	0.635671	0.641972	6.72413	0.109673	0.855413																			DSE	6	2	0.635671	0.641972	6.72413	0.109673	0.855413
EDNRB	6	2	0.635671	0.641972	6.72413	0.109673	0.855413																			EDNRB	6	2	0.635671	0.641972	6.72413	0.109673	0.855413
EFHC1	6	2	0.635671	0.641972	6.72413	0.109673	0.855413																			EFHC1	6	2	0.635671	0.641972	6.72413	0.109673	0.855413
EPS8L1	6	2	0.635671	0.641972	6.72413	0.109673	0.855413																			EPS8L1	6	2	0.635671	0.641972	6.72413	0.109673	0.855413
FAM114A1	6	2	0.635671	0.641972	6.72413	0.109673	0.855413																			FAM114A1	6	2	0.635671	0.641972	6.72413	0.109673	0.855413
FAM135A	6	2	0.635671	0.641972	6.72413	0.109673	0.855413																			FAM135A	6	2	0.635671	0.641972	6.72413	0.109673	0.855413
FAM196B	6	2	0.635671	0.641972	6.72413	0.109673	0.855413																			FAM196B	6	2	0.635671	0.641972	6.72413	0.109673	0.855413
FAM21C	6	2	0.635671	0.641972	6.72413	0.109673	0.855413																			FAM21C	6	2	0.635671	0.641972	6.72413	0.109673	0.855413
FBXL7	6	2	0.635671	0.641972	6.72413	0.109673	0.855413																			FBXL7	6	2	0.635671	0.641972	6.72413	0.109673	0.855413
FGF13	6	2	0.635671	0.641972	6.72413	0.109673	0.855413																			FGF13	6	2	0.635671	0.641972	6.72413	0.109673	0.855413
FLG2	6	2	0.635671	0.641972	6.72413	0.109673	0.855413																			FLG2	6	2	0.635671	0.641972	6.72413	0.109673	0.855413
FRMPD2	6	2	0.635671	0.641972	6.72413	0.109673	0.855413																			FRMPD2	6	2	0.635671	0.641972	6.72413	0.109673	0.855413
FSHR	6	2	0.635671	0.641972	6.72413	0.109673	0.855413																			FSHR	6	2	0.635671	0.641972	6.72413	0.109673	0.855413
GALNT3	6	2	0.635671	0.641972	6.72413	0.109673	0.855413																			GALNT3	6	2	0.635671	0.641972	6.72413	0.109673	0.855413
GAPVD1	6	2	0.635671	0.641972	6.72413	0.109673	0.855413																			GAPVD1	6	2	0.635671	0.641972	6.72413	0.109673	0.855413
GLRB	6	2	0.635671	0.641972	6.72413	0.109673	0.855413																			GLRB	6	2	0.635671	0.641972	6.72413	0.109673	0.855413
GUCY1A2	6	2	0.635671	0.641972	6.72413	0.109673	0.855413																			GUCY1A2	6	2	0.635671	0.641972	6.72413	0.109673	0.855413
GZF1	6	2	0.635671	0.641972	6.72413	0.109673	0.855413																			GZF1	6	2	0.635671	0.641972	6.72413	0.109673	0.855413
INADL	6	2	0.635671	0.641972	6.72413	0.109673	0.855413																			INADL	6	2	0.635671	0.641972	6.72413	0.109673	0.855413
INPPL1	6	2	0.635671	0.641972	6.72413	0.109673	0.855413																			INPPL1	6	2	0.635671	0.641972	6.72413	0.109673	0.855413
ITGAX	6	2	0.635671	0.641972	6.72413	0.109673	0.855413																			ITGAX	6	2	0.635671	0.641972	6.72413	0.109673	0.855413
JMJD1C	6	2	0.635671	0.641972	6.72413	0.109673	0.855413																			JMJD1C	6	2	0.635671	0.641972	6.72413	0.109673	0.855413
KAZN	6	2	0.635671	0.641972	6.72413	0.109673	0.855413																			KAZN	6	2	0.635671	0.641972	6.72413	0.109673	0.855413
KCNA4	6	2	0.635671	0.641972	6.72413	0.109673	0.855413																			KCNA4	6	2	0.635671	0.641972	6.72413	0.109673	0.855413
KCNU1	6	2	0.635671	0.641972	6.72413	0.109673	0.855413																			KCNU1	6	2	0.635671	0.641972	6.72413	0.109673	0.855413
KIAA1755	6	2	0.635671	0.641972	6.72413	0.109673	0.855413																			KIAA1755	6	2	0.635671	0.641972	6.72413	0.109673	0.855413
KPRP	6	2	0.635671	0.641972	6.72413	0.109673	0.855413																			KPRP	6	2	0.635671	0.641972	6.72413	0.109673	0.855413
KRTAP27-1	6	2	0.635671	0.641972	6.72413	0.109673	0.855413																			KRTAP27-1	6	2	0.635671	0.641972	6.72413	0.109673	0.855413
LRRFIP1	6	2	0.635671	0.641972	6.72413	0.109673	0.855413																			LRRFIP1	6	2	0.635671	0.641972	6.72413	0.109673	0.855413
LUZP1	6	2	0.635671	0.641972	6.72413	0.109673	0.855413																			LUZP1	6	2	0.635671	0.641972	6.72413	0.109673	0.855413
MAGED2	6	2	0.635671	0.641972	6.72413	0.109673	0.855413																			MAGED2	6	2	0.635671	0.641972	6.72413	0.109673	0.855413
MFGE8	6	2	0.635671	0.641972	6.72413	0.109673	0.855413																			MFGE8	6	2	0.635671	0.641972	6.72413	0.109673	0.855413
MYO9B	6	2	0.635671	0.641972	6.72413	0.109673	0.855413																			MYO9B	6	2	0.635671	0.641972	6.72413	0.109673	0.855413
NAP1L3	6	2	0.635671	0.641972	6.72413	0.109673	0.855413																			NAP1L3	6	2	0.635671	0.641972	6.72413	0.109673	0.855413
NEK4	6	2	0.635671	0.641972	6.72413	0.109673	0.855413																			NEK4	6	2	0.635671	0.641972	6.72413	0.109673	0.855413
NFATC3	6	2	0.635671	0.641972	6.72413	0.109673	0.855413																			NFATC3	6	2	0.635671	0.641972	6.72413	0.109673	0.855413
NOS2	6	2	0.635671	0.641972	6.72413	0.109673	0.855413																			NOS2	6	2	0.635671	0.641972	6.72413	0.109673	0.855413
NUAK1	6	2	0.635671	0.641972	6.72413	0.109673	0.855413																			NUAK1	6	2	0.635671	0.641972	6.72413	0.109673	0.855413
OBSL1	6	2	0.635671	0.641972	6.72413	0.109673	0.855413																			OBSL1	6	2	0.635671	0.641972	6.72413	0.109673	0.855413
OR6P1	6	2	0.635671	0.641972	6.72413	0.109673	0.855413																			OR6P1	6	2	0.635671	0.641972	6.72413	0.109673	0.855413
OTOF	6	2	0.635671	0.641972	6.72413	0.109673	0.855413																			OTOF	6	2	0.635671	0.641972	6.72413	0.109673	0.855413
P2RY8	6	2	0.635671	0.641972	6.72413	0.109673	0.855413																			P2RY8	6	2	0.635671	0.641972	6.72413	0.109673	0.855413
PCDHA9	6	2	0.635671	0.641972	6.72413	0.109673	0.855413																			PCDHA9	6	2	0.635671	0.641972	6.72413	0.109673	0.855413
PCDHB12	6	2	0.635671	0.641972	6.72413	0.109673	0.855413																			PCDHB12	6	2	0.635671	0.641972	6.72413	0.109673	0.855413
PCDHGA11	6	2	0.635671	0.641972	6.72413	0.109673	0.855413																			PCDHGA11	6	2	0.635671	0.641972	6.72413	0.109673	0.855413
PCDHGB6	6	2	0.635671	0.641972	6.72413	0.109673	0.855413																			PCDHGB6	6	2	0.635671	0.641972	6.72413	0.109673	0.855413
PCDHGB7	6	2	0.635671	0.641972	6.72413	0.109673	0.855413																			PCDHGB7	6	2	0.635671	0.641972	6.72413	0.109673	0.855413
PGR	6	2	0.635671	0.641972	6.72413	0.109673	0.855413																			PGR	6	2	0.635671	0.641972	6.72413	0.109673	0.855413
PLA2G6	6	2	0.635671	0.641972	6.72413	0.109673	0.855413																			PLA2G6	6	2	0.635671	0.641972	6.72413	0.109673	0.855413
POTEC	6	2	0.635671	0.641972	6.72413	0.109673	0.855413																			POTEC	6	2	0.635671	0.641972	6.72413	0.109673	0.855413
PROX1	6	2	0.635671	0.641972	6.72413	0.109673	0.855413																			PROX1	6	2	0.635671	0.641972	6.72413	0.109673	0.855413
RAPGEF2	6	2	0.635671	0.641972	6.72413	0.109673	0.855413																			RAPGEF2	6	2	0.635671	0.641972	6.72413	0.109673	0.855413
RASGRF2	6	2	0.635671	0.641972	6.72413	0.109673	0.855413																			RASGRF2	6	2	0.635671	0.641972	6.72413	0.109673	0.855413
RBM33	6	2	0.635671	0.641972	6.72413	0.109673	0.855413																			RBM33	6	2	0.635671	0.641972	6.72413	0.109673	0.855413
RET	6	2	0.635671	0.641972	6.72413	0.109673	0.855413																			RET	6	2	0.635671	0.641972	6.72413	0.109673	0.855413
RGS9	6	2	0.635671	0.641972	6.72413	0.109673	0.855413																			RGS9	6	2	0.635671	0.641972	6.72413	0.109673	0.855413
RNF6	6	2	0.635671	0.641972	6.72413	0.109673	0.855413																			RNF6	6	2	0.635671	0.641972	6.72413	0.109673	0.855413
SATB2	6	2	0.635671	0.641972	6.72413	0.109673	0.855413																			SATB2	6	2	0.635671	0.641972	6.72413	0.109673	0.855413
SEMA3A	6	2	0.635671	0.641972	6.72413	0.109673	0.855413																			SEMA3A	6	2	0.635671	0.641972	6.72413	0.109673	0.855413
SHROOM2	6	2	0.635671	0.641972	6.72413	0.109673	0.855413																			SHROOM2	6	2	0.635671	0.641972	6.72413	0.109673	0.855413
SHROOM4	6	2	0.635671	0.641972	6.72413	0.109673	0.855413																			SHROOM4	6	2	0.635671	0.641972	6.72413	0.109673	0.855413
SKIV2L	6	2	0.635671	0.641972	6.72413	0.109673	0.855413																			SKIV2L	6	2	0.635671	0.641972	6.72413	0.109673	0.855413
SLC12A7	6	2	0.635671	0.641972	6.72413	0.109673	0.855413																			SLC12A7	6	2	0.635671	0.641972	6.72413	0.109673	0.855413
SLC1A3	6	2	0.635671	0.641972	6.72413	0.109673	0.855413																			SLC1A3	6	2	0.635671	0.641972	6.72413	0.109673	0.855413
SLC8A1	6	2	0.635671	0.641972	6.72413	0.109673	0.855413																			SLC8A1	6	2	0.635671	0.641972	6.72413	0.109673	0.855413
SLC9A9	6	2	0.635671	0.641972	6.72413	0.109673	0.855413																			SLC9A9	6	2	0.635671	0.641972	6.72413	0.109673	0.855413
SMG1	6	2	0.635671	0.641972	6.72413	0.109673	0.855413																			SMG1	6	2	0.635671	0.641972	6.72413	0.109673	0.855413
SNX33	6	2	0.635671	0.641972	6.72413	0.109673	0.855413																			SNX33	6	2	0.635671	0.641972	6.72413	0.109673	0.855413
SOCS5	6	2	0.635671	0.641972	6.72413	0.109673	0.855413																			SOCS5	6	2	0.635671	0.641972	6.72413	0.109673	0.855413
SPTBN2	6	2	0.635671	0.641972	6.72413	0.109673	0.855413																			SPTBN2	6	2	0.635671	0.641972	6.72413	0.109673	0.855413
ST6GAL2	6	2	0.635671	0.641972	6.72413	0.109673	0.855413																			ST6GAL2	6	2	0.635671	0.641972	6.72413	0.109673	0.855413
STXBP5L	6	2	0.635671	0.641972	6.72413	0.109673	0.855413																			STXBP5L	6	2	0.635671	0.641972	6.72413	0.109673	0.855413
SUCO	6	2	0.635671	0.641972	6.72413	0.109673	0.855413																			SUCO	6	2	0.635671	0.641972	6.72413	0.109673	0.855413
TBC1D8	6	2	0.635671	0.641972	6.72413	0.109673	0.855413																			TBC1D8	6	2	0.635671	0.641972	6.72413	0.109673	0.855413
TBC1D9	6	2	0.635671	0.641972	6.72413	0.109673	0.855413																			TBC1D9	6	2	0.635671	0.641972	6.72413	0.109673	0.855413
TECPR1	6	2	0.635671	0.641972	6.72413	0.109673	0.855413																			TECPR1	6	2	0.635671	0.641972	6.72413	0.109673	0.855413
TECRL	6	2	0.635671	0.641972	6.72413	0.109673	0.855413																			TECRL	6	2	0.635671	0.641972	6.72413	0.109673	0.855413
TICRR	6	2	0.635671	0.641972	6.72413	0.109673	0.855413																			TICRR	6	2	0.635671	0.641972	6.72413	0.109673	0.855413
TOP3A	6	2	0.635671	0.641972	6.72413	0.109673	0.855413																			TOP3A	6	2	0.635671	0.641972	6.72413	0.109673	0.855413
TP63	6	2	0.635671	0.641972	6.72413	0.109673	0.855413																			TP63	6	2	0.635671	0.641972	6.72413	0.109673	0.855413
TRIM3	6	2	0.635671	0.641972	6.72413	0.109673	0.855413																			TRIM3	6	2	0.635671	0.641972	6.72413	0.109673	0.855413
TSC2	6	2	0.635671	0.641972	6.72413	0.109673	0.855413																			TSC2	6	2	0.635671	0.641972	6.72413	0.109673	0.855413
TTBK1	6	2	0.635671	0.641972	6.72413	0.109673	0.855413																			TTBK1	6	2	0.635671	0.641972	6.72413	0.109673	0.855413
URB1	6	2	0.635671	0.641972	6.72413	0.109673	0.855413																			URB1	6	2	0.635671	0.641972	6.72413	0.109673	0.855413
VCAM1	6	2	0.635671	0.641972	6.72413	0.109673	0.855413																			VCAM1	6	2	0.635671	0.641972	6.72413	0.109673	0.855413
WHSC1L1	6	2	0.635671	0.641972	6.72413	0.109673	0.855413																			WHSC1L1	6	2	0.635671	0.641972	6.72413	0.109673	0.855413
WNT16	6	2	0.635671	0.641972	6.72413	0.109673	0.855413																			WNT16	6	2	0.635671	0.641972	6.72413	0.109673	0.855413
ZBED1	6	2	0.635671	0.641972	6.72413	0.109673	0.855413																			ZBED1	6	2	0.635671	0.641972	6.72413	0.109673	0.855413
ZNF335	6	2	0.635671	0.641972	6.72413	0.109673	0.855413																			ZNF335	6	2	0.635671	0.641972	6.72413	0.109673	0.855413
ZNF407	6	2	0.635671	0.641972	6.72413	0.109673	0.855413																			ZNF407	6	2	0.635671	0.641972	6.72413	0.109673	0.855413
ZNF443	6	2	0.635671	0.641972	6.72413	0.109673	0.855413																			ZNF443	6	2	0.635671	0.641972	6.72413	0.109673	0.855413
ZNF578	6	2	0.635671	0.641972	6.72413	0.109673	0.855413																			ZNF578	6	2	0.635671	0.641972	6.72413	0.109673	0.855413
ZNF658	6	2	0.635671	0.641972	6.72413	0.109673	0.855413																			ZNF658	6	2	0.635671	0.641972	6.72413	0.109673	0.855413
ZNF761	6	2	0.635671	0.641972	6.72413	0.109673	0.855413																			ZNF761	6	2	0.635671	0.641972	6.72413	0.109673	0.855413
ZNF879	6	2	0.635671	0.641972	6.72413	0.109673	0.855413																			ZNF879	6	2	0.635671	0.641972	6.72413	0.109673	0.855413
ZZZ3	6	2	0.635671	0.641972	6.72413	0.109673	0.855413																			ZZZ3	6	2	0.635671	0.641972	6.72413	0.109673	0.855413
ADAMTSL1	7	2	0.664012	0.752278	7.6764	0.136458	0.858555																			ADAMTSL1	7	2	0.664012	0.752278	7.6764	0.136458	0.858555
ADGRG6	7	2	0.664012	0.752278	7.6764	0.136458	0.858555																			ADGRG6	7	2	0.664012	0.752278	7.6764	0.136458	0.858555
AKT3	7	2	0.664012	0.752278	7.6764	0.136458	0.858555																			AKT3	7	2	0.664012	0.752278	7.6764	0.136458	0.858555
ANKRD12	7	2	0.664012	0.752278	7.6764	0.136458	0.858555																			ANKRD12	7	2	0.664012	0.752278	7.6764	0.136458	0.858555
ARHGAP30	7	2	0.664012	0.752278	7.6764	0.136458	0.858555																			ARHGAP30	7	2	0.664012	0.752278	7.6764	0.136458	0.858555
ARMC3	7	2	0.664012	0.752278	7.6764	0.136458	0.858555																			ARMC3	7	2	0.664012	0.752278	7.6764	0.136458	0.858555
ATP8B3	7	2	0.664012	0.752278	7.6764	0.136458	0.858555																			ATP8B3	7	2	0.664012	0.752278	7.6764	0.136458	0.858555
BCAS3	7	2	0.664012	0.752278	7.6764	0.136458	0.858555																			BCAS3	7	2	0.664012	0.752278	7.6764	0.136458	0.858555
BTAF1	7	2	0.664012	0.752278	7.6764	0.136458	0.858555																			BTAF1	7	2	0.664012	0.752278	7.6764	0.136458	0.858555
C2orf16	7	2	0.664012	0.752278	7.6764	0.136458	0.858555																			C2orf16	7	2	0.664012	0.752278	7.6764	0.136458	0.858555
C3	7	2	0.664012	0.752278	7.6764	0.136458	0.858555																			C3	7	2	0.664012	0.752278	7.6764	0.136458	0.858555
CACNA1I	7	2	0.664012	0.752278	7.6764	0.136458	0.858555																			CACNA1I	7	2	0.664012	0.752278	7.6764	0.136458	0.858555
CEP350	7	2	0.664012	0.752278	7.6764	0.136458	0.858555																			CEP350	7	2	0.664012	0.752278	7.6764	0.136458	0.858555
CFAP45	7	2	0.664012	0.752278	7.6764	0.136458	0.858555																			CFAP45	7	2	0.664012	0.752278	7.6764	0.136458	0.858555
CNGA3	7	2	0.664012	0.752278	7.6764	0.136458	0.858555																			CNGA3	7	2	0.664012	0.752278	7.6764	0.136458	0.858555
COL16A1	7	2	0.664012	0.752278	7.6764	0.136458	0.858555																			COL16A1	7	2	0.664012	0.752278	7.6764	0.136458	0.858555
COPA	7	2	0.664012	0.752278	7.6764	0.136458	0.858555																			COPA	7	2	0.664012	0.752278	7.6764	0.136458	0.858555
DHX8	7	2	0.664012	0.752278	7.6764	0.136458	0.858555																			DHX8	7	2	0.664012	0.752278	7.6764	0.136458	0.858555
DPP10	7	2	0.664012	0.752278	7.6764	0.136458	0.858555																			DPP10	7	2	0.664012	0.752278	7.6764	0.136458	0.858555
EFCAB6	7	2	0.664012	0.752278	7.6764	0.136458	0.858555																			EFCAB6	7	2	0.664012	0.752278	7.6764	0.136458	0.858555
EPRS	7	2	0.664012	0.752278	7.6764	0.136458	0.858555																			EPRS	7	2	0.664012	0.752278	7.6764	0.136458	0.858555
FAM179B	7	2	0.664012	0.752278	7.6764	0.136458	0.858555																			FAM179B	7	2	0.664012	0.752278	7.6764	0.136458	0.858555
FLRT2	7	2	0.664012	0.752278	7.6764	0.136458	0.858555																			FLRT2	7	2	0.664012	0.752278	7.6764	0.136458	0.858555
GABRG3	7	2	0.664012	0.752278	7.6764	0.136458	0.858555																			GABRG3	7	2	0.664012	0.752278	7.6764	0.136458	0.858555
GPLD1	7	2	0.664012	0.752278	7.6764	0.136458	0.858555																			GPLD1	7	2	0.664012	0.752278	7.6764	0.136458	0.858555
HEATR4	7	2	0.664012	0.752278	7.6764	0.136458	0.858555																			HEATR4	7	2	0.664012	0.752278	7.6764	0.136458	0.858555
HFM1	7	2	0.664012	0.752278	7.6764	0.136458	0.858555																			HFM1	7	2	0.664012	0.752278	7.6764	0.136458	0.858555
HHIP	7	2	0.664012	0.752278	7.6764	0.136458	0.858555																			HHIP	7	2	0.664012	0.752278	7.6764	0.136458	0.858555
IL1RAPL1	7	2	0.664012	0.752278	7.6764	0.136458	0.858555																			IL1RAPL1	7	2	0.664012	0.752278	7.6764	0.136458	0.858555
INHBA	7	2	0.664012	0.752278	7.6764	0.136458	0.858555																			INHBA	7	2	0.664012	0.752278	7.6764	0.136458	0.858555
ITGAL	7	2	0.664012	0.752278	7.6764	0.136458	0.858555																			ITGAL	7	2	0.664012	0.752278	7.6764	0.136458	0.858555
KCNJ8	7	2	0.664012	0.752278	7.6764	0.136458	0.858555																			KCNJ8	7	2	0.664012	0.752278	7.6764	0.136458	0.858555
KIAA0195	7	2	0.664012	0.752278	7.6764	0.136458	0.858555																			KIAA0195	7	2	0.664012	0.752278	7.6764	0.136458	0.858555
LCP2	7	2	0.664012	0.752278	7.6764	0.136458	0.858555																			LCP2	7	2	0.664012	0.752278	7.6764	0.136458	0.858555
LONRF2	7	2	0.664012	0.752278	7.6764	0.136458	0.858555																			LONRF2	7	2	0.664012	0.752278	7.6764	0.136458	0.858555
LVRN	7	2	0.664012	0.752278	7.6764	0.136458	0.858555																			LVRN	7	2	0.664012	0.752278	7.6764	0.136458	0.858555
MAP1S	7	2	0.664012	0.752278	7.6764	0.136458	0.858555																			MAP1S	7	2	0.664012	0.752278	7.6764	0.136458	0.858555
MYOF	7	2	0.664012	0.752278	7.6764	0.136458	0.858555																			MYOF	7	2	0.664012	0.752278	7.6764	0.136458	0.858555
NAA15	7	2	0.664012	0.752278	7.6764	0.136458	0.858555																			NAA15	7	2	0.664012	0.752278	7.6764	0.136458	0.858555
NCAPG	7	2	0.664012	0.752278	7.6764	0.136458	0.858555																			NCAPG	7	2	0.664012	0.752278	7.6764	0.136458	0.858555
NEFM	7	2	0.664012	0.752278	7.6764	0.136458	0.858555																			NEFM	7	2	0.664012	0.752278	7.6764	0.136458	0.858555
NFATC1	7	2	0.664012	0.752278	7.6764	0.136458	0.858555																			NFATC1	7	2	0.664012	0.752278	7.6764	0.136458	0.858555
NLRC3	7	2	0.664012	0.752278	7.6764	0.136458	0.858555																			NLRC3	7	2	0.664012	0.752278	7.6764	0.136458	0.858555
OPLAH	7	2	0.664012	0.752278	7.6764	0.136458	0.858555																			OPLAH	7	2	0.664012	0.752278	7.6764	0.136458	0.858555
OTOG	7	2	0.664012	0.752278	7.6764	0.136458	0.858555																			OTOG	7	2	0.664012	0.752278	7.6764	0.136458	0.858555
PCDHA11	7	2	0.664012	0.752278	7.6764	0.136458	0.858555																			PCDHA11	7	2	0.664012	0.752278	7.6764	0.136458	0.858555
PCDHB3	7	2	0.664012	0.752278	7.6764	0.136458	0.858555																			PCDHB3	7	2	0.664012	0.752278	7.6764	0.136458	0.858555
PCDHB5	7	2	0.664012	0.752278	7.6764	0.136458	0.858555																			PCDHB5	7	2	0.664012	0.752278	7.6764	0.136458	0.858555
PCDHB7	7	2	0.664012	0.752278	7.6764	0.136458	0.858555																			PCDHB7	7	2	0.664012	0.752278	7.6764	0.136458	0.858555
PCOLCE2	7	2	0.664012	0.752278	7.6764	0.136458	0.858555																			PCOLCE2	7	2	0.664012	0.752278	7.6764	0.136458	0.858555
PHF20L1	7	2	0.664012	0.752278	7.6764	0.136458	0.858555																			PHF20L1	7	2	0.664012	0.752278	7.6764	0.136458	0.858555
PHF3	7	2	0.664012	0.752278	7.6764	0.136458	0.858555																			PHF3	7	2	0.664012	0.752278	7.6764	0.136458	0.858555
PHKB	7	2	0.664012	0.752278	7.6764	0.136458	0.858555																			PHKB	7	2	0.664012	0.752278	7.6764	0.136458	0.858555
PIK3R1	7	2	0.664012	0.752278	7.6764	0.136458	0.858555																			PIK3R1	7	2	0.664012	0.752278	7.6764	0.136458	0.858555
PKN1	7	2	0.664012	0.752278	7.6764	0.136458	0.858555																			PKN1	7	2	0.664012	0.752278	7.6764	0.136458	0.858555
PLCH2	7	2	0.664012	0.752278	7.6764	0.136458	0.858555																			PLCH2	7	2	0.664012	0.752278	7.6764	0.136458	0.858555
PLCZ1	7	2	0.664012	0.752278	7.6764	0.136458	0.858555																			PLCZ1	7	2	0.664012	0.752278	7.6764	0.136458	0.858555
PLG	7	2	0.664012	0.752278	7.6764	0.136458	0.858555																			PLG	7	2	0.664012	0.752278	7.6764	0.136458	0.858555
POLR2B	7	2	0.664012	0.752278	7.6764	0.136458	0.858555																			POLR2B	7	2	0.664012	0.752278	7.6764	0.136458	0.858555
POTEF	7	2	0.664012	0.752278	7.6764	0.136458	0.858555																			POTEF	7	2	0.664012	0.752278	7.6764	0.136458	0.858555
RANBP17	7	2	0.664012	0.752278	7.6764	0.136458	0.858555																			RANBP17	7	2	0.664012	0.752278	7.6764	0.136458	0.858555
RGPD4	7	2	0.664012	0.752278	7.6764	0.136458	0.858555																			RGPD4	7	2	0.664012	0.752278	7.6764	0.136458	0.858555
RPTOR	7	2	0.664012	0.752278	7.6764	0.136458	0.858555																			RPTOR	7	2	0.664012	0.752278	7.6764	0.136458	0.858555
SCN8A	7	2	0.664012	0.752278	7.6764	0.136458	0.858555																			SCN8A	7	2	0.664012	0.752278	7.6764	0.136458	0.858555
SIGLEC1	7	2	0.664012	0.752278	7.6764	0.136458	0.858555																			SIGLEC1	7	2	0.664012	0.752278	7.6764	0.136458	0.858555
SLCO6A1	7	2	0.664012	0.752278	7.6764	0.136458	0.858555																			SLCO6A1	7	2	0.664012	0.752278	7.6764	0.136458	0.858555
SMC1B	7	2	0.664012	0.752278	7.6764	0.136458	0.858555																			SMC1B	7	2	0.664012	0.752278	7.6764	0.136458	0.858555
SORCS1	7	2	0.664012	0.752278	7.6764	0.136458	0.858555																			SORCS1	7	2	0.664012	0.752278	7.6764	0.136458	0.858555
SOX5	7	2	0.664012	0.752278	7.6764	0.136458	0.858555																			SOX5	7	2	0.664012	0.752278	7.6764	0.136458	0.858555
SPEN	7	2	0.664012	0.752278	7.6764	0.136458	0.858555																			SPEN	7	2	0.664012	0.752278	7.6764	0.136458	0.858555
STAB2	7	2	0.664012	0.752278	7.6764	0.136458	0.858555																			STAB2	7	2	0.664012	0.752278	7.6764	0.136458	0.858555
T	7	2	0.664012	0.752278	7.6764	0.136458	0.858555																			T	7	2	0.664012	0.752278	7.6764	0.136458	0.858555
UGGT1	7	2	0.664012	0.752278	7.6764	0.136458	0.858555																			UGGT1	7	2	0.664012	0.752278	7.6764	0.136458	0.858555
UMOD	7	2	0.664012	0.752278	7.6764	0.136458	0.858555																			UMOD	7	2	0.664012	0.752278	7.6764	0.136458	0.858555
UNC13B	7	2	0.664012	0.752278	7.6764	0.136458	0.858555																			UNC13B	7	2	0.664012	0.752278	7.6764	0.136458	0.858555
VWDE	7	2	0.664012	0.752278	7.6764	0.136458	0.858555																			VWDE	7	2	0.664012	0.752278	7.6764	0.136458	0.858555
WDR49	7	2	0.664012	0.752278	7.6764	0.136458	0.858555																			WDR49	7	2	0.664012	0.752278	7.6764	0.136458	0.858555
AMOTL1	10	1	0.694264	2.22819	99.193	0.301993	0.87977																			AMOTL1	10	1	0.694264	2.22819	99.193	0.301993	0.87977
ATR	10	1	0.694264	2.22819	99.193	0.301993	0.87977																			ATR	10	1	0.694264	2.22819	99.193	0.301993	0.87977
CDH11	10	1	0.694264	2.22819	99.193	0.301993	0.87977																			CDH11	10	1	0.694264	2.22819	99.193	0.301993	0.87977
CFAP69	10	1	0.694264	2.22819	99.193	0.301993	0.87977																			CFAP69	10	1	0.694264	2.22819	99.193	0.301993	0.87977
DAPK1	10	1	0.694264	2.22819	99.193	0.301993	0.87977																			DAPK1	10	1	0.694264	2.22819	99.193	0.301993	0.87977
KIF1A	10	1	0.694264	2.22819	99.193	0.301993	0.87977																			KIF1A	10	1	0.694264	2.22819	99.193	0.301993	0.87977
NINL	10	1	0.694264	2.22819	99.193	0.301993	0.87977																			NINL	10	1	0.694264	2.22819	99.193	0.301993	0.87977
SEC16A	10	1	0.694264	2.22819	99.193	0.301993	0.87977																			SEC16A	10	1	0.694264	2.22819	99.193	0.301993	0.87977
ADAMTS1	8	2	0.694264	0.863679	8.64459	0.163811	0.87977																			ADAMTS1	8	2	0.694264	0.863679	8.64459	0.163811	0.87977
ARHGEF26	8	2	0.694264	0.863679	8.64459	0.163811	0.87977																			ARHGEF26	8	2	0.694264	0.863679	8.64459	0.163811	0.87977
ARMC4	8	2	0.694264	0.863679	8.64459	0.163811	0.87977																			ARMC4	8	2	0.694264	0.863679	8.64459	0.163811	0.87977
ATP2B2	8	2	0.694264	0.863679	8.64459	0.163811	0.87977																			ATP2B2	8	2	0.694264	0.863679	8.64459	0.163811	0.87977
CCDC132	8	2	0.694264	0.863679	8.64459	0.163811	0.87977																			CCDC132	8	2	0.694264	0.863679	8.64459	0.163811	0.87977
CDC42BPA	8	2	0.694264	0.863679	8.64459	0.163811	0.87977																			CDC42BPA	8	2	0.694264	0.863679	8.64459	0.163811	0.87977
CNGB3	8	2	0.694264	0.863679	8.64459	0.163811	0.87977																			CNGB3	8	2	0.694264	0.863679	8.64459	0.163811	0.87977
EFTUD1	8	2	0.694264	0.863679	8.64459	0.163811	0.87977																			EFTUD1	8	2	0.694264	0.863679	8.64459	0.163811	0.87977
IGSF10	8	2	0.694264	0.863679	8.64459	0.163811	0.87977																			IGSF10	8	2	0.694264	0.863679	8.64459	0.163811	0.87977
ITGA4	8	2	0.694264	0.863679	8.64459	0.163811	0.87977																			ITGA4	8	2	0.694264	0.863679	8.64459	0.163811	0.87977
KCNQ2	8	2	0.694264	0.863679	8.64459	0.163811	0.87977																			KCNQ2	8	2	0.694264	0.863679	8.64459	0.163811	0.87977
MYPN	8	2	0.694264	0.863679	8.64459	0.163811	0.87977																			MYPN	8	2	0.694264	0.863679	8.64459	0.163811	0.87977
NCAM2	8	2	0.694264	0.863679	8.64459	0.163811	0.87977																			NCAM2	8	2	0.694264	0.863679	8.64459	0.163811	0.87977
NELL2	8	2	0.694264	0.863679	8.64459	0.163811	0.87977																			NELL2	8	2	0.694264	0.863679	8.64459	0.163811	0.87977
NRXN3	8	2	0.694264	0.863679	8.64459	0.163811	0.87977																			NRXN3	8	2	0.694264	0.863679	8.64459	0.163811	0.87977
NWD2	8	2	0.694264	0.863679	8.64459	0.163811	0.87977																			NWD2	8	2	0.694264	0.863679	8.64459	0.163811	0.87977
PCDHB13	8	2	0.694264	0.863679	8.64459	0.163811	0.87977																			PCDHB13	8	2	0.694264	0.863679	8.64459	0.163811	0.87977
POTEB3	8	2	0.694264	0.863679	8.64459	0.163811	0.87977																			POTEB3	8	2	0.694264	0.863679	8.64459	0.163811	0.87977
RASGRF1	8	2	0.694264	0.863679	8.64459	0.163811	0.87977																			RASGRF1	8	2	0.694264	0.863679	8.64459	0.163811	0.87977
RGAG1	8	2	0.694264	0.863679	8.64459	0.163811	0.87977																			RGAG1	8	2	0.694264	0.863679	8.64459	0.163811	0.87977
RGS12	8	2	0.694264	0.863679	8.64459	0.163811	0.87977																			RGS12	8	2	0.694264	0.863679	8.64459	0.163811	0.87977
SLC26A7	8	2	0.694264	0.863679	8.64459	0.163811	0.87977																			SLC26A7	8	2	0.694264	0.863679	8.64459	0.163811	0.87977
SRRM4	8	2	0.694264	0.863679	8.64459	0.163811	0.87977																			SRRM4	8	2	0.694264	0.863679	8.64459	0.163811	0.87977
TLL1	8	2	0.694264	0.863679	8.64459	0.163811	0.87977																			TLL1	8	2	0.694264	0.863679	8.64459	0.163811	0.87977
[truncated: 544 more rows]

## Sheet: Supplementary Table8
Diff Mutation between B and C
Hugo_Symbol	B	C	pval	or	ci.up	ci.low	adjPval
MARVELD3	0	5	0.00038936	0	0.281797	0	1
MROH1	5	9	0.000415815	0.126958	0.452925	0.031334	1
EXOC3	2	6	0.00149122	0.0815074	0.478931	0.00774212	1
RP11-468E2.1	2	6	0.00149122	0.0815074	0.478931	0.00774212	1
GJB3	1	5	0.00195483	0.0500333	0.465422	0.00103618	1
GPR161	1	5	0.00195483	0.0500333	0.465422	0.00103618	1
OR2B2	1	5	0.00195483	0.0500333	0.465422	0.00103618	1
PTCHD2	8	9	0.00295498	0.20641	0.651159	0.0640466	1
TAF1L	25	0	0.00295724	Inf	Inf	1.94825	1
ACTA1	3	6	0.00373823	0.122711	0.605932	0.0189766	1
RLTPR	3	6	0.00373823	0.122711	0.605932	0.0189766	1
TTI1	3	6	0.00373823	0.122711	0.605932	0.0189766	1
CASR	7	8	0.00504029	0.207747	0.703925	0.0596903	1
HEATR1	7	8	0.00504029	0.207747	0.703925	0.0596903	1
HNRNPUL1	2	5	0.00572655	0.100308	0.640905	0.00921434	1
IQSEC1	2	5	0.00572655	0.100308	0.640905	0.00921434	1
KCNJ5	2	5	0.00572655	0.100308	0.640905	0.00921434	1
MAN1A2	2	5	0.00572655	0.100308	0.640905	0.00921434	1
MTR	2	5	0.00572655	0.100308	0.640905	0.00921434	1
PHF1	2	5	0.00572655	0.100308	0.640905	0.00921434	1
ENPEP	4	6	0.00780947	0.164331	0.732788	0.0323872	1
SFSWAP	4	6	0.00780947	0.164331	0.732788	0.0323872	1
ASXL1	8	8	0.00841738	0.238758	0.784836	0.0724208	1
DCAF4L2	8	8	0.00841738	0.238758	0.784836	0.0724208	1
PARP14	8	8	0.00841738	0.238758	0.784836	0.0724208	1
DSCAM	15	11	0.00999083	0.31176	0.825583	0.120327	1
HECW1	12	10	0.0103637	0.277293	0.781938	0.0998564	1
B4GALNT4	3	5	0.0127854	0.150995	0.814634	0.022445	1
CLIP3	3	5	0.0127854	0.150995	0.814634	0.022445	1
CTAGE9	3	5	0.0127854	0.150995	0.814634	0.022445	1
CUL3	3	5	0.0127854	0.150995	0.814634	0.022445	1
HR	3	5	0.0127854	0.150995	0.814634	0.022445	1
MAP3K2	3	5	0.0127854	0.150995	0.814634	0.022445	1
PPP2R3A	3	5	0.0127854	0.150995	0.814634	0.022445	1
RABGGTA	3	5	0.0127854	0.150995	0.814634	0.022445	1
TBC1D10B	3	5	0.0127854	0.150995	0.814634	0.022445	1
THRB	3	5	0.0127854	0.150995	0.814634	0.022445	1
VWA5B1	3	5	0.0127854	0.150995	0.814634	0.022445	1
ZNF326	3	5	0.0127854	0.150995	0.814634	0.022445	1
MUC6	9	8	0.0132728	0.270161	0.866618	0.0854767	1
PIEZO1	9	8	0.0132728	0.270161	0.866618	0.0854767	1
PCSK5	7	7	0.014246	0.243893	0.870848	0.0681442	1
BAZ1B	5	6	0.0143579	0.2064	0.860306	0.0470613	1
MYO5B	5	6	0.0143579	0.2064	0.860306	0.0470613	1
PFAS	5	6	0.0143579	0.2064	0.860306	0.0470613	1
PPARGC1B	5	6	0.0143579	0.2064	0.860306	0.0470613	1
SIGLEC10	5	6	0.0143579	0.2064	0.860306	0.0470613	1
TICAM1	5	6	0.0143579	0.2064	0.860306	0.0470613	1
NBEAL2	14	10	0.0167994	0.327612	0.901624	0.1225	1
PCDHA2	11	9	0.0176828	0.288894	0.855625	0.0996183	1
PLXNB2	11	9	0.0176828	0.288894	0.855625	0.0996183	1
PRUNE2	11	9	0.0176828	0.288894	0.855625	0.0996183	1
SPEG	24	1	0.0192826	7.59004	320.964	1.16365	1
COL27A1	16	11	0.0206463	0.334708	0.87845	0.130923	1
BCOR	12	9	0.0217811	0.3171	0.925443	0.111962	1
POLE	12	9	0.0217811	0.3171	0.925443	0.111962	1
ASXL2	8	7	0.022301	0.280307	0.971831	0.0826027	1
CROCC	8	7	0.022301	0.280307	0.971831	0.0826027	1
DICER1	8	7	0.022301	0.280307	0.971831	0.0826027	1
MYO7B	8	7	0.022301	0.280307	0.971831	0.0826027	1
NOTCH1	8	7	0.022301	0.280307	0.971831	0.0826027	1
REST	8	7	0.022301	0.280307	0.971831	0.0826027	1
CRYBG3	6	6	0.0240006	0.248958	0.988806	0.062562	1
RNF123	6	6	0.0240006	0.248958	0.988806	0.062562	1
SEC61A1	6	6	0.0240006	0.248958	0.988806	0.062562	1
SLC12A6	6	6	0.0240006	0.248958	0.988806	0.062562	1
SYNRG	6	6	0.0240006	0.248958	0.988806	0.062562	1
WDR33	6	6	0.0240006	0.248958	0.988806	0.062562	1
CEP131	4	5	0.0240944	0.202191	0.988603	0.0382187	1
FAM214A	4	5	0.0240944	0.202191	0.988603	0.0382187	1
GTDC1	4	5	0.0240944	0.202191	0.988603	0.0382187	1
MROH9	4	5	0.0240944	0.202191	0.988603	0.0382187	1
MTUS1	4	5	0.0240944	0.202191	0.988603	0.0382187	1
OAS2	4	5	0.0240944	0.202191	0.988603	0.0382187	1
OSBPL5	4	5	0.0240944	0.202191	0.988603	0.0382187	1
PELP1	4	5	0.0240944	0.202191	0.988603	0.0382187	1
POMT2	4	5	0.0240944	0.202191	0.988603	0.0382187	1
PPP1R12B	4	5	0.0240944	0.202191	0.988603	0.0382187	1
RBM25	4	5	0.0240944	0.202191	0.988603	0.0382187	1
RHBG	4	5	0.0240944	0.202191	0.988603	0.0382187	1
SLC12A2	4	5	0.0240944	0.202191	0.988603	0.0382187	1
SLC23A1	4	5	0.0240944	0.202191	0.988603	0.0382187	1
SLC43A3	4	5	0.0240944	0.202191	0.988603	0.0382187	1
SV2A	4	5	0.0240944	0.202191	0.988603	0.0382187	1
SYVN1	4	5	0.0240944	0.202191	0.988603	0.0382187	1
TMEM63C	4	5	0.0240944	0.202191	0.988603	0.0382187	1
TTC21B	4	5	0.0240944	0.202191	0.988603	0.0382187	1
VPS8	4	5	0.0240944	0.202191	0.988603	0.0382187	1
WSCD2	4	5	0.0240944	0.202191	0.988603	0.0382187	1
APC	113	23	0.0256119	2.27482	4.83266	1.06865	1
FBN1	13	9	0.0278904	0.345727	0.996158	0.124506	1
NCOR1	13	9	0.0278904	0.345727	0.996158	0.124506	1
CCDC168	20	12	0.0321853	0.382108	0.952157	0.157767	1
BRWD3	11	8	0.0363326	0.334213	1.03311	0.112486	1
HTT	11	8	0.0363326	0.334213	1.03311	0.112486	1
SPTBN1	11	8	0.0363326	0.334213	1.03311	0.112486	1
ATAD2B	7	6	0.0372603	0.292034	1.11859	0.078674	1
ATXN2L	7	6	0.0372603	0.292034	1.11859	0.078674	1
PCNXL3	7	6	0.0372603	0.292034	1.11859	0.078674	1
SH3TC1	7	6	0.0372603	0.292034	1.11859	0.078674	1
SV2C	7	6	0.0372603	0.292034	1.11859	0.078674	1
ZNF521	7	6	0.0372603	0.292034	1.11859	0.078674	1
PDZD2	16	10	0.0384312	0.379376	1.02453	0.145898	1
PLXNA4	16	10	0.0384312	0.379376	1.02453	0.145898	1
DLAT	5	5	0.0403794	0.253956	1.16368	0.0553691	1
ERF	5	5	0.0403794	0.253956	1.16368	0.0553691	1
FAM120B	5	5	0.0403794	0.253956	1.16368	0.0553691	1
GABRA1	5	5	0.0403794	0.253956	1.16368	0.0553691	1
GGT5	5	5	0.0403794	0.253956	1.16368	0.0553691	1
GLIS3	5	5	0.0403794	0.253956	1.16368	0.0553691	1
IGSF3	5	5	0.0403794	0.253956	1.16368	0.0553691	1
KIAA0408	5	5	0.0403794	0.253956	1.16368	0.0553691	1
KLHL6	5	5	0.0403794	0.253956	1.16368	0.0553691	1
LRRC36	5	5	0.0403794	0.253956	1.16368	0.0553691	1
NTRK2	5	5	0.0403794	0.253956	1.16368	0.0553691	1
OLFML2A	5	5	0.0403794	0.253956	1.16368	0.0553691	1
OR8H2	5	5	0.0403794	0.253956	1.16368	0.0553691	1
PCDHB4	5	5	0.0403794	0.253956	1.16368	0.0553691	1
PDE3B	5	5	0.0403794	0.253956	1.16368	0.0553691	1
PLEKHG4B	5	5	0.0403794	0.253956	1.16368	0.0553691	1
POLG	5	5	0.0403794	0.253956	1.16368	0.0553691	1
RNF145	5	5	0.0403794	0.253956	1.16368	0.0553691	1
RNF17	5	5	0.0403794	0.253956	1.16368	0.0553691	1
SLFN5	5	5	0.0403794	0.253956	1.16368	0.0553691	1
SMARCAL1	5	5	0.0403794	0.253956	1.16368	0.0553691	1
SSBP3	5	5	0.0403794	0.253956	1.16368	0.0553691	1
SSFA2	5	5	0.0403794	0.253956	1.16368	0.0553691	1
XKR4	5	5	0.0403794	0.253956	1.16368	0.0553691	1
FN1	12	8	0.0457428	0.366855	1.11792	0.126349	1
PLXNB1	12	8	0.0457428	0.366855	1.11792	0.126349	1
PTPN13	12	8	0.0457428	0.366855	1.11792	0.126349	1
CACNA2D1	9	7	0.0501439	0.317215	1.07397	0.0974414	1
KMT2D	26	13	0.0536242	0.46358	1.10185	0.200971	1
TNXB	14	9	0.0547914	0.374708	1.06779	0.137296	1
ABCA10	10	7	0.0600175	0.354546	1.17734	0.112623	1
COL18A1	10	7	0.0600175	0.354546	1.17734	0.112623	1
ITGA10	10	7	0.0600175	0.354546	1.17734	0.112623	1
SHPRH	10	7	0.0600175	0.354546	1.17734	0.112623	1
ABCB4	6	5	0.0620639	0.306361	1.34035	0.0734151	1
ACAP1	6	5	0.0620639	0.306361	1.34035	0.0734151	1
ACLY	6	5	0.0620639	0.306361	1.34035	0.0734151	1
ADARB1	6	5	0.0620639	0.306361	1.34035	0.0734151	1
AGBL3	6	5	0.0620639	0.306361	1.34035	0.0734151	1
AKAP11	6	5	0.0620639	0.306361	1.34035	0.0734151	1
ASAP2	6	5	0.0620639	0.306361	1.34035	0.0734151	1
CASP8	6	5	0.0620639	0.306361	1.34035	0.0734151	1
CDH1	6	5	0.0620639	0.306361	1.34035	0.0734151	1
CLCN2	6	5	0.0620639	0.306361	1.34035	0.0734151	1
EFEMP1	6	5	0.0620639	0.306361	1.34035	0.0734151	1
EPHA10	6	5	0.0620639	0.306361	1.34035	0.0734151	1
FAM47B	6	5	0.0620639	0.306361	1.34035	0.0734151	1
ITGA3	6	5	0.0620639	0.306361	1.34035	0.0734151	1
ITGB6	6	5	0.0620639	0.306361	1.34035	0.0734151	1
MINK1	6	5	0.0620639	0.306361	1.34035	0.0734151	1
MSH2	6	5	0.0620639	0.306361	1.34035	0.0734151	1
NUTM1	6	5	0.0620639	0.306361	1.34035	0.0734151	1
PDHA2	6	5	0.0620639	0.306361	1.34035	0.0734151	1
PIK3R6	6	5	0.0620639	0.306361	1.34035	0.0734151	1
RPRD2	6	5	0.0620639	0.306361	1.34035	0.0734151	1
SCARA5	6	5	0.0620639	0.306361	1.34035	0.0734151	1
SI	6	5	0.0620639	0.306361	1.34035	0.0734151	1
SIPA1L3	6	5	0.0620639	0.306361	1.34035	0.0734151	1
TBC1D4	6	5	0.0620639	0.306361	1.34035	0.0734151	1
TPO	6	5	0.0620639	0.306361	1.34035	0.0734151	1
HERC2	21	11	0.0635528	0.454611	1.15419	0.186424	1
CENPF	16	9	0.0716747	0.433898	1.21403	0.163443	1
DNAH6	16	9	0.0716747	0.433898	1.21403	0.163443	1
SLC3A2	16	9	0.0716747	0.433898	1.21403	0.163443	1
ARHGAP33	12	0	0.0729474	Inf	Inf	0.788658	1
C10orf90	12	0	0.0729474	Inf	Inf	0.788658	1
DOCK7	12	0	0.0729474	Inf	Inf	0.788658	1
FAM65A	12	0	0.0729474	Inf	Inf	0.788658	1
FBXO10	12	0	0.0729474	Inf	Inf	0.788658	1
MAP2K4	12	0	0.0729474	Inf	Inf	0.788658	1
PCDH20	12	0	0.0729474	Inf	Inf	0.788658	1
POU4F2	12	0	0.0729474	Inf	Inf	0.788658	1
PTK7	12	0	0.0729474	Inf	Inf	0.788658	1
ZSCAN20	12	0	0.0729474	Inf	Inf	0.788658	1
ELMSAN1	11	7	0.0741427	0.392399	1.28199	0.128104	1
SMTN	11	7	0.0741427	0.392399	1.28199	0.128104	1
WWP1	11	7	0.0741427	0.392399	1.28199	0.128104	1
COL6A6	25	2	0.0755943	3.89252	35.3346	0.904467	1
DNAH7	18	10	0.0794643	0.432578	1.15088	0.170031	1
IGF2R	18	10	0.0794643	0.432578	1.15088	0.170031	1
GRIN2A	18	1	0.0812847	5.44875	233.383	0.811361	1
SDK1	25	12	0.0814837	0.494979	1.20502	0.211001	1
ARAP1	8	6	0.0834989	0.335658	1.24973	0.0952926	1
CEMIP	8	6	0.0834989	0.335658	1.24973	0.0952926	1
EIF4G1	8	6	0.0834989	0.335658	1.24973	0.0952926	1
IMPG1	8	6	0.0834989	0.335658	1.24973	0.0952926	1
KCND2	8	6	0.0834989	0.335658	1.24973	0.0952926	1
MAST2	8	6	0.0834989	0.335658	1.24973	0.0952926	1
PTPRU	8	6	0.0834989	0.335658	1.24973	0.0952926	1
TIE1	8	6	0.0834989	0.335658	1.24973	0.0952926	1
UBE4B	8	6	0.0834989	0.335658	1.24973	0.0952926	1
WDR66	8	6	0.0834989	0.335658	1.24973	0.0952926	1
WDR7	8	6	0.0834989	0.335658	1.24973	0.0952926	1
XAB2	8	6	0.0834989	0.335658	1.24973	0.0952926	1
ZNF518A	8	6	0.0834989	0.335658	1.24973	0.0952926	1
KMT2A	13	8	0.0873993	0.399972	1.20383	0.140476	1
LRRC7	13	8	0.0873993	0.399972	1.20383	0.140476	1
USH2A	28	13	0.089998	0.506742	1.19648	0.221651	1
ACACB	14	8	0.0972602	0.433502	1.29088	0.154837	1
CDH18	9	6	0.0982435	0.379828	1.38242	0.112328	1
CUX1	9	6	0.0982435	0.379828	1.38242	0.112328	1
EPPK1	9	6	0.0982435	0.379828	1.38242	0.112328	1
ITGB4	9	6	0.0982435	0.379828	1.38242	0.112328	1
ITSN1	9	6	0.0982435	0.379828	1.38242	0.112328	1
LTBP4	9	6	0.0982435	0.379828	1.38242	0.112328	1
MEFV	9	6	0.0982435	0.379828	1.38242	0.112328	1
PCDH12	9	6	0.0982435	0.379828	1.38242	0.112328	1
PRR12	9	6	0.0982435	0.379828	1.38242	0.112328	1
SLITRK5	9	6	0.0982435	0.379828	1.38242	0.112328	1
SMC2	9	6	0.0982435	0.379828	1.38242	0.112328	1
SUPT16H	9	6	0.0982435	0.379828	1.38242	0.112328	1
TNKS1BP1	9	6	0.0982435	0.379828	1.38242	0.112328	1
TRO	9	6	0.0982435	0.379828	1.38242	0.112328	1
ABCC11	5	4	0.103431	0.325191	1.71855	0.0664957	1
ADGRG2	5	4	0.103431	0.325191	1.71855	0.0664957	1
ADHFE1	5	4	0.103431	0.325191	1.71855	0.0664957	1
AMER3	5	4	0.103431	0.325191	1.71855	0.0664957	1
ANKIB1	5	4	0.103431	0.325191	1.71855	0.0664957	1
ATN1	5	4	0.103431	0.325191	1.71855	0.0664957	1
BZW1	5	4	0.103431	0.325191	1.71855	0.0664957	1
C6orf118	5	4	0.103431	0.325191	1.71855	0.0664957	1
CDH20	5	4	0.103431	0.325191	1.71855	0.0664957	1
CNTN3	5	4	0.103431	0.325191	1.71855	0.0664957	1
DAAM1	5	4	0.103431	0.325191	1.71855	0.0664957	1
DCAF12L2	5	4	0.103431	0.325191	1.71855	0.0664957	1
DGKA	5	4	0.103431	0.325191	1.71855	0.0664957	1
DOT1L	5	4	0.103431	0.325191	1.71855	0.0664957	1
DPYSL4	5	4	0.103431	0.325191	1.71855	0.0664957	1
ESPNL	5	4	0.103431	0.325191	1.71855	0.0664957	1
FAM129A	5	4	0.103431	0.325191	1.71855	0.0664957	1
FAM208B	5	4	0.103431	0.325191	1.71855	0.0664957	1
FAS	5	4	0.103431	0.325191	1.71855	0.0664957	1
FGFR2	5	4	0.103431	0.325191	1.71855	0.0664957	1
GCNT4	5	4	0.103431	0.325191	1.71855	0.0664957	1
GGCX	5	4	0.103431	0.325191	1.71855	0.0664957	1
GP1BA	5	4	0.103431	0.325191	1.71855	0.0664957	1
GREM2	5	4	0.103431	0.325191	1.71855	0.0664957	1
HIPK1	5	4	0.103431	0.325191	1.71855	0.0664957	1
JAG2	5	4	0.103431	0.325191	1.71855	0.0664957	1
KCNA6	5	4	0.103431	0.325191	1.71855	0.0664957	1
KIF21B	5	4	0.103431	0.325191	1.71855	0.0664957	1
LAMB3	5	4	0.103431	0.325191	1.71855	0.0664957	1
LARP4	5	4	0.103431	0.325191	1.71855	0.0664957	1
LONRF1	5	4	0.103431	0.325191	1.71855	0.0664957	1
LRRFIP2	5	4	0.103431	0.325191	1.71855	0.0664957	1
MAP7D3	5	4	0.103431	0.325191	1.71855	0.0664957	1
44265	5	4	0.103431	0.325191	1.71855	0.0664957	1
MME	5	4	0.103431	0.325191	1.71855	0.0664957	1
NAALAD2	5	4	0.103431	0.325191	1.71855	0.0664957	1
NKAPL	5	4	0.103431	0.325191	1.71855	0.0664957	1
NOM1	5	4	0.103431	0.325191	1.71855	0.0664957	1
NPY2R	5	4	0.103431	0.325191	1.71855	0.0664957	1
PARP4	5	4	0.103431	0.325191	1.71855	0.0664957	1
PTPRN	5	4	0.103431	0.325191	1.71855	0.0664957	1
RABGAP1	5	4	0.103431	0.325191	1.71855	0.0664957	1
RASAL2	5	4	0.103431	0.325191	1.71855	0.0664957	1
REV1	5	4	0.103431	0.325191	1.71855	0.0664957	1
SART3	5	4	0.103431	0.325191	1.71855	0.0664957	1
SBF2	5	4	0.103431	0.325191	1.71855	0.0664957	1
SERAC1	5	4	0.103431	0.325191	1.71855	0.0664957	1
SGOL1	5	4	0.103431	0.325191	1.71855	0.0664957	1
SHKBP1	5	4	0.103431	0.325191	1.71855	0.0664957	1
SLC45A1	5	4	0.103431	0.325191	1.71855	0.0664957	1
SLC4A10	5	4	0.103431	0.325191	1.71855	0.0664957	1
SNAPC1	5	4	0.103431	0.325191	1.71855	0.0664957	1
SNTG1	5	4	0.103431	0.325191	1.71855	0.0664957	1
SNX1	5	4	0.103431	0.325191	1.71855	0.0664957	1
SORCS2	5	4	0.103431	0.325191	1.71855	0.0664957	1
SUN2	5	4	0.103431	0.325191	1.71855	0.0664957	1
SYN3	5	4	0.103431	0.325191	1.71855	0.0664957	1
SYNE3	5	4	0.103431	0.325191	1.71855	0.0664957	1
TCF4	5	4	0.103431	0.325191	1.71855	0.0664957	1
TJP3	5	4	0.103431	0.325191	1.71855	0.0664957	1
TLR9	5	4	0.103431	0.325191	1.71855	0.0664957	1
TMC5	5	4	0.103431	0.325191	1.71855	0.0664957	1
TNFAIP2	5	4	0.103431	0.325191	1.71855	0.0664957	1
TNS2	5	4	0.103431	0.325191	1.71855	0.0664957	1
TRPV5	5	4	0.103431	0.325191	1.71855	0.0664957	1
VPS18	5	4	0.103431	0.325191	1.71855	0.0664957	1
ZC3H12A	5	4	0.103431	0.325191	1.71855	0.0664957	1
ZNF594	5	4	0.103431	0.325191	1.71855	0.0664957	1
ZNF7	5	4	0.103431	0.325191	1.71855	0.0664957	1
ZNF709	5	4	0.103431	0.325191	1.71855	0.0664957	1
CDH23	15	8	0.11142	0.467513	1.37919	0.16947	1
KALRN	15	8	0.11142	0.467513	1.37919	0.16947	1
ABCA8	10	6	0.118786	0.424575	1.5167	0.12971	1
AHCTF1	10	6	0.118786	0.424575	1.5167	0.12971	1
AP3B1	10	6	0.118786	0.424575	1.5167	0.12971	1
CENPE	10	6	0.118786	0.424575	1.5167	0.12971	1
CLSTN1	10	6	0.118786	0.424575	1.5167	0.12971	1
CNTN5	10	6	0.118786	0.424575	1.5167	0.12971	1
CNTRL	10	6	0.118786	0.424575	1.5167	0.12971	1
FREM1	10	6	0.118786	0.424575	1.5167	0.12971	1
GPR158	10	6	0.118786	0.424575	1.5167	0.12971	1
GRIA1	10	6	0.118786	0.424575	1.5167	0.12971	1
KANSL1L	10	6	0.118786	0.424575	1.5167	0.12971	1
NID2	10	6	0.118786	0.424575	1.5167	0.12971	1
PHIP	10	6	0.118786	0.424575	1.5167	0.12971	1
PTPRZ1	10	6	0.118786	0.424575	1.5167	0.12971	1
AGBL5	10	0	0.122532	Inf	Inf	0.628875	1
AMPH	10	0	0.122532	Inf	Inf	0.628875	1
ANO8	10	0	0.122532	Inf	Inf	0.628875	1
ATP12A	10	0	0.122532	Inf	Inf	0.628875	1
CDH13	10	0	0.122532	Inf	Inf	0.628875	1
CLSTN3	10	0	0.122532	Inf	Inf	0.628875	1
EPN1	10	0	0.122532	Inf	Inf	0.628875	1
HIP1R	10	0	0.122532	Inf	Inf	0.628875	1
HK3	10	0	0.122532	Inf	Inf	0.628875	1
KIAA0586	10	0	0.122532	Inf	Inf	0.628875	1
LRFN5	10	0	0.122532	Inf	Inf	0.628875	1
MAGEE1	10	0	0.122532	Inf	Inf	0.628875	1
MAMLD1	10	0	0.122532	Inf	Inf	0.628875	1
MAPKBP1	10	0	0.122532	Inf	Inf	0.628875	1
PCDHAC2	10	0	0.122532	Inf	Inf	0.628875	1
PRKCI	10	0	0.122532	Inf	Inf	0.628875	1
RGS3	10	0	0.122532	Inf	Inf	0.628875	1
SNX29	10	0	0.122532	Inf	Inf	0.628875	1
USP31	10	0	0.122532	Inf	Inf	0.628875	1
ZNF135	10	0	0.122532	Inf	Inf	0.628875	1
AHRR	11	0	0.125526	Inf	Inf	0.708208	1
ALG11	11	0	0.125526	Inf	Inf	0.708208	1
C11orf63	11	0	0.125526	Inf	Inf	0.708208	1
CCDC37	11	0	0.125526	Inf	Inf	0.708208	1
COL5A2	11	0	0.125526	Inf	Inf	0.708208	1
DTNA	11	0	0.125526	Inf	Inf	0.708208	1
FKBP9	11	0	0.125526	Inf	Inf	0.708208	1
KCTD8	11	0	0.125526	Inf	Inf	0.708208	1
KIRREL2	11	0	0.125526	Inf	Inf	0.708208	1
NTRK3	11	0	0.125526	Inf	Inf	0.708208	1
PDS5A	11	0	0.125526	Inf	Inf	0.708208	1
DENND4A	16	1	0.128103	4.77549	205.842	0.700646	1
ALMS1	17	1	0.129597	5.10971	219.514	0.7556	1
HDAC9	17	1	0.129597	5.10971	219.514	0.7556	1
TOP2B	17	1	0.129597	5.10971	219.514	0.7556	1
CACNA1E	18	9	0.131663	0.49476	1.36434	0.190449	1
DDX60L	18	9	0.131663	0.49476	1.36434	0.190449	1
TNC	18	9	0.131663	0.49476	1.36434	0.190449	1
LOXHD1	12	7	0.137405	0.430751	1.388	0.143831	1
MGAM	12	7	0.137405	0.430751	1.388	0.143831	1
PKD1	12	7	0.137405	0.430751	1.388	0.143831	1
SETX	12	7	0.137405	0.430751	1.388	0.143831	1
SMARCA4	12	7	0.137405	0.430751	1.388	0.143831	1
PIK3CA	52	9	0.137421	1.88329	4.80737	0.807662	1
ANK3	29	13	0.137778	0.528824	1.24493	0.232214	1
ABCB5	7	5	0.138199	0.359352	1.51882	0.0922194	1
ARFGEF3	7	5	0.138199	0.359352	1.51882	0.0922194	1
ARHGEF40	7	5	0.138199	0.359352	1.51882	0.0922194	1
CC2D1A	7	5	0.138199	0.359352	1.51882	0.0922194	1
CCDC110	7	5	0.138199	0.359352	1.51882	0.0922194	1
CFAP61	7	5	0.138199	0.359352	1.51882	0.0922194	1
CYLC1	7	5	0.138199	0.359352	1.51882	0.0922194	1
DHX15	7	5	0.138199	0.359352	1.51882	0.0922194	1
DLGAP3	7	5	0.138199	0.359352	1.51882	0.0922194	1
HCFC2	7	5	0.138199	0.359352	1.51882	0.0922194	1
ITGA1	7	5	0.138199	0.359352	1.51882	0.0922194	1
KCNH4	7	5	0.138199	0.359352	1.51882	0.0922194	1
KIAA1107	7	5	0.138199	0.359352	1.51882	0.0922194	1
LENG8	7	5	0.138199	0.359352	1.51882	0.0922194	1
MADD	7	5	0.138199	0.359352	1.51882	0.0922194	1
MAP10	7	5	0.138199	0.359352	1.51882	0.0922194	1
MYO3B	7	5	0.138199	0.359352	1.51882	0.0922194	1
PCDHGA4	7	5	0.138199	0.359352	1.51882	0.0922194	1
PLEKHM1	7	5	0.138199	0.359352	1.51882	0.0922194	1
PPRC1	7	5	0.138199	0.359352	1.51882	0.0922194	1
PTPRN2	7	5	0.138199	0.359352	1.51882	0.0922194	1
PUS7	7	5	0.138199	0.359352	1.51882	0.0922194	1
SBF1	7	5	0.138199	0.359352	1.51882	0.0922194	1
SLC12A9	7	5	0.138199	0.359352	1.51882	0.0922194	1
SOBP	7	5	0.138199	0.359352	1.51882	0.0922194	1
STAG3	7	5	0.138199	0.359352	1.51882	0.0922194	1
TET2	7	5	0.138199	0.359352	1.51882	0.0922194	1
TNPO3	7	5	0.138199	0.359352	1.51882	0.0922194	1
ZNF615	7	5	0.138199	0.359352	1.51882	0.0922194	1
SOX9	26	3	0.144223	2.65613	14.4236	0.752561	1
AKAP9	19	9	0.145759	0.525839	1.44114	0.204243	1
LAMA2	19	9	0.145759	0.525839	1.44114	0.204243	1
AK9	13	7	0.151091	0.469624	1.49538	0.159855	1
DIP2C	13	7	0.151091	0.469624	1.49538	0.159855	1
PEG3	13	7	0.151091	0.469624	1.49538	0.159855	1
PLCE1	13	7	0.151091	0.469624	1.49538	0.159855	1
SCAF4	13	7	0.151091	0.469624	1.49538	0.159855	1
CD163L1	8	5	0.159438	0.413042	1.69936	0.111558	1
CLCN4	8	5	0.159438	0.413042	1.69936	0.111558	1
COL4A6	8	5	0.159438	0.413042	1.69936	0.111558	1
EIF4G3	8	5	0.159438	0.413042	1.69936	0.111558	1
FIGN	8	5	0.159438	0.413042	1.69936	0.111558	1
GLG1	8	5	0.159438	0.413042	1.69936	0.111558	1
IARS2	8	5	0.159438	0.413042	1.69936	0.111558	1
IQGAP2	8	5	0.159438	0.413042	1.69936	0.111558	1
ITGAV	8	5	0.159438	0.413042	1.69936	0.111558	1
ITIH5	8	5	0.159438	0.413042	1.69936	0.111558	1
JAKMIP1	8	5	0.159438	0.413042	1.69936	0.111558	1
JARID2	8	5	0.159438	0.413042	1.69936	0.111558	1
KANK1	8	5	0.159438	0.413042	1.69936	0.111558	1
NAV1	8	5	0.159438	0.413042	1.69936	0.111558	1
PCDHA3	8	5	0.159438	0.413042	1.69936	0.111558	1
PHF2	8	5	0.159438	0.413042	1.69936	0.111558	1
SEC31A	8	5	0.159438	0.413042	1.69936	0.111558	1
STARD8	8	5	0.159438	0.413042	1.69936	0.111558	1
TAF1	8	5	0.159438	0.413042	1.69936	0.111558	1
TNKS2	8	5	0.159438	0.413042	1.69936	0.111558	1
ZBTB41	8	5	0.159438	0.413042	1.69936	0.111558	1
ZSWIM8	8	5	0.159438	0.413042	1.69936	0.111558	1
DMD	30	4	0.16983	2.31318	9.59419	0.747038	1
FHOD3	14	7	0.170168	0.509024	1.60424	0.176142	1
KIAA1217	14	7	0.170168	0.509024	1.60424	0.176142	1
NIPBL	14	7	0.170168	0.509024	1.60424	0.176142	1
ATM	29	4	0.171268	2.21881	9.2196	0.714412	1
MYH9	20	2	0.172928	3.00187	27.5747	0.681412	1
SPEN	20	2	0.172928	3.00187	27.5747	0.681412	1
ASH1L	16	8	0.182947	0.501995	1.46854	0.184297	1
CUBN	16	8	0.182947	0.501995	1.46854	0.184297	1
KIF21A	16	8	0.182947	0.501995	1.46854	0.184297	1
TSHZ3	16	8	0.182947	0.501995	1.46854	0.184297	1
VPS13A	16	8	0.182947	0.501995	1.46854	0.184297	1
AMOT	9	5	0.188072	0.467421	1.88205	0.131341	1
AUTS2	9	5	0.188072	0.467421	1.88205	0.131341	1
CNTLN	9	5	0.188072	0.467421	1.88205	0.131341	1
GSE1	9	5	0.188072	0.467421	1.88205	0.131341	1
HDAC4	9	5	0.188072	0.467421	1.88205	0.131341	1
KIAA2022	9	5	0.188072	0.467421	1.88205	0.131341	1
MYOCD	9	5	0.188072	0.467421	1.88205	0.131341	1
NRCAM	9	5	0.188072	0.467421	1.88205	0.131341	1
PCDHA7	9	5	0.188072	0.467421	1.88205	0.131341	1
PCDHGA7	9	5	0.188072	0.467421	1.88205	0.131341	1
PCDHGB4	9	5	0.188072	0.467421	1.88205	0.131341	1
PPARGC1A	9	5	0.188072	0.467421	1.88205	0.131341	1
PSMD1	9	5	0.188072	0.467421	1.88205	0.131341	1
PTBP2	9	5	0.188072	0.467421	1.88205	0.131341	1
SOGA1	9	5	0.188072	0.467421	1.88205	0.131341	1
SPATA31D1	9	5	0.188072	0.467421	1.88205	0.131341	1
TSC1	9	5	0.188072	0.467421	1.88205	0.131341	1
WNK2	9	5	0.188072	0.467421	1.88205	0.131341	1
VWF	17	8	0.196083	0.536957	1.55934	0.199389	1
CIITA	14	1	0.199275	4.12104	179.071	0.593114	1
EIF3A	14	1	0.199275	4.12104	179.071	0.593114	1
FAM135B	14	1	0.199275	4.12104	179.071	0.593114	1
KIAA0922	14	1	0.199275	4.12104	179.071	0.593114	1
KIAA1549	14	1	0.199275	4.12104	179.071	0.593114	1
MKL1	14	1	0.199275	4.12104	179.071	0.593114	1
NSRP1	14	1	0.199275	4.12104	179.071	0.593114	1
OR6K2	14	1	0.199275	4.12104	179.071	0.593114	1
PLXNA2	14	1	0.199275	4.12104	179.071	0.593114	1
PREX1	14	1	0.199275	4.12104	179.071	0.593114	1
RALGAPB	14	1	0.199275	4.12104	179.071	0.593114	1
FANCM	15	1	0.201954	4.44596	192.363	0.64649	1
FRMPD3	15	1	0.201954	4.44596	192.363	0.64649	1
PLXNA3	15	1	0.201954	4.44596	192.363	0.64649	1
RAD51AP2	15	1	0.201954	4.44596	192.363	0.64649	1
SEC16A	15	1	0.201954	4.44596	192.363	0.64649	1
ABCC6	8	0	0.205205	Inf	Inf	0.473842	1
ADAM12	8	0	0.205205	Inf	Inf	0.473842	1
ANKFY1	8	0	0.205205	Inf	Inf	0.473842	1
ANKRD52	8	0	0.205205	Inf	Inf	0.473842	1
ARHGAP39	8	0	0.205205	Inf	Inf	0.473842	1
C6orf222	8	0	0.205205	Inf	Inf	0.473842	1
CADM1	8	0	0.205205	Inf	Inf	0.473842	1
CCBE1	8	0	0.205205	Inf	Inf	0.473842	1
CHST10	8	0	0.205205	Inf	Inf	0.473842	1
CLEC18B	8	0	0.205205	Inf	Inf	0.473842	1
CSF2RB	8	0	0.205205	Inf	Inf	0.473842	1
CTNND1	8	0	0.205205	Inf	Inf	0.473842	1
CYP26B1	8	0	0.205205	Inf	Inf	0.473842	1
DAB2IP	8	0	0.205205	Inf	Inf	0.473842	1
DCST1	8	0	0.205205	Inf	Inf	0.473842	1
EEF1A2	8	0	0.205205	Inf	Inf	0.473842	1
EHBP1	8	0	0.205205	Inf	Inf	0.473842	1
EPC2	8	0	0.205205	Inf	Inf	0.473842	1
FXR2	8	0	0.205205	Inf	Inf	0.473842	1
GANC	8	0	0.205205	Inf	Inf	0.473842	1
HMGXB3	8	0	0.205205	Inf	Inf	0.473842	1
HPSE2	8	0	0.205205	Inf	Inf	0.473842	1
HTR3B	8	0	0.205205	Inf	Inf	0.473842	1
IGSF21	8	0	0.205205	Inf	Inf	0.473842	1
IGSF8	8	0	0.205205	Inf	Inf	0.473842	1
INO80	8	0	0.205205	Inf	Inf	0.473842	1
IQSEC3	8	0	0.205205	Inf	Inf	0.473842	1
ITPKB	8	0	0.205205	Inf	Inf	0.473842	1
KCNJ3	8	0	0.205205	Inf	Inf	0.473842	1
KIAA1468	8	0	0.205205	Inf	Inf	0.473842	1
KIAA1614	8	0	0.205205	Inf	Inf	0.473842	1
KLHL24	8	0	0.205205	Inf	Inf	0.473842	1
LIAS	8	0	0.205205	Inf	Inf	0.473842	1
LRCH2	8	0	0.205205	Inf	Inf	0.473842	1
MX1	8	0	0.205205	Inf	Inf	0.473842	1
PADI3	8	0	0.205205	Inf	Inf	0.473842	1
PANK1	8	0	0.205205	Inf	Inf	0.473842	1
PBXIP1	8	0	0.205205	Inf	Inf	0.473842	1
PLEKHG3	8	0	0.205205	Inf	Inf	0.473842	1
PNPLA5	8	0	0.205205	Inf	Inf	0.473842	1
PRDM14	8	0	0.205205	Inf	Inf	0.473842	1
QRICH2	8	0	0.205205	Inf	Inf	0.473842	1
RAG1	8	0	0.205205	Inf	Inf	0.473842	1
RPUSD4	8	0	0.205205	Inf	Inf	0.473842	1
RRP9	8	0	0.205205	Inf	Inf	0.473842	1
SAP130	8	0	0.205205	Inf	Inf	0.473842	1
SERPINB2	8	0	0.205205	Inf	Inf	0.473842	1
SF1	8	0	0.205205	Inf	Inf	0.473842	1
SLC9A4	8	0	0.205205	Inf	Inf	0.473842	1
SMPD1	8	0	0.205205	Inf	Inf	0.473842	1
TESPA1	8	0	0.205205	Inf	Inf	0.473842	1
TPH2	8	0	0.205205	Inf	Inf	0.473842	1
TRIP4	8	0	0.205205	Inf	Inf	0.473842	1
TSKS	8	0	0.205205	Inf	Inf	0.473842	1
TTC14	8	0	0.205205	Inf	Inf	0.473842	1
TYR	8	0	0.205205	Inf	Inf	0.473842	1
UNC45A	8	0	0.205205	Inf	Inf	0.473842	1
UNK	8	0	0.205205	Inf	Inf	0.473842	1
WDR91	8	0	0.205205	Inf	Inf	0.473842	1
XPO7	8	0	0.205205	Inf	Inf	0.473842	1
ZBTB33	8	0	0.205205	Inf	Inf	0.473842	1
ZNF124	8	0	0.205205	Inf	Inf	0.473842	1
ZNF205	8	0	0.205205	Inf	Inf	0.473842	1
ZNF384	8	0	0.205205	Inf	Inf	0.473842	1
ZNF653	8	0	0.205205	Inf	Inf	0.473842	1
ACVR2B	9	0	0.209615	Inf	Inf	0.550727	1
ATP6V1B1	9	0	0.209615	Inf	Inf	0.550727	1
C9orf171	9	0	0.209615	Inf	Inf	0.550727	1
CAMSAP1	9	0	0.209615	Inf	Inf	0.550727	1
CCSER1	9	0	0.209615	Inf	Inf	0.550727	1
COL4A3	9	0	0.209615	Inf	Inf	0.550727	1
CSF1R	9	0	0.209615	Inf	Inf	0.550727	1
CYP4F2	9	0	0.209615	Inf	Inf	0.550727	1
CYP4V2	9	0	0.209615	Inf	Inf	0.550727	1
DAZAP1	9	0	0.209615	Inf	Inf	0.550727	1
DNAI1	9	0	0.209615	Inf	Inf	0.550727	1
DSC1	9	0	0.209615	Inf	Inf	0.550727	1
GAB1	9	0	0.209615	Inf	Inf	0.550727	1
GALNT9	9	0	0.209615	Inf	Inf	0.550727	1
GLT8D1	9	0	0.209615	Inf	Inf	0.550727	1
IGDCC4	9	0	0.209615	Inf	Inf	0.550727	1
INTS5	9	0	0.209615	Inf	Inf	0.550727	1
ISLR2	9	0	0.209615	Inf	Inf	0.550727	1
KIAA1210	9	0	0.209615	Inf	Inf	0.550727	1
KRIT1	9	0	0.209615	Inf	Inf	0.550727	1
LRRC4C	9	0	0.209615	Inf	Inf	0.550727	1
MAP3K11	9	0	0.209615	Inf	Inf	0.550727	1
NHLRC3	9	0	0.209615	Inf	Inf	0.550727	1
NTAN1	9	0	0.209615	Inf	Inf	0.550727	1
PCDH8	9	0	0.209615	Inf	Inf	0.550727	1
PDE6A	9	0	0.209615	Inf	Inf	0.550727	1
PLCB1	9	0	0.209615	Inf	Inf	0.550727	1
PRSS12	9	0	0.209615	Inf	Inf	0.550727	1
PURG	9	0	0.209615	Inf	Inf	0.550727	1
RRBP1	9	0	0.209615	Inf	Inf	0.550727	1
SCAP	9	0	0.209615	Inf	Inf	0.550727	1
SEL1L2	9	0	0.209615	Inf	Inf	0.550727	1
SLC4A1AP	9	0	0.209615	Inf	Inf	0.550727	1
STIM2	9	0	0.209615	Inf	Inf	0.550727	1
THOC5	9	0	0.209615	Inf	Inf	0.550727	1
VANGL2	9	0	0.209615	Inf	Inf	0.550727	1
ZDHHC8	9	0	0.209615	Inf	Inf	0.550727	1
ZNF34	9	0	0.209615	Inf	Inf	0.550727	1
ZNF532	9	0	0.209615	Inf	Inf	0.550727	1
UNC13C	23	3	0.212242	2.29779	12.5678	0.64294	1
ANK1	11	6	0.212738	0.469916	1.65278	0.147414	1
CDH12	11	6	0.212738	0.469916	1.65278	0.147414	1
GPR179	11	6	0.212738	0.469916	1.65278	0.147414	1
KCNQ5	11	6	0.212738	0.469916	1.65278	0.147414	1
MED12	11	6	0.212738	0.469916	1.65278	0.147414	1
MSH6	11	6	0.212738	0.469916	1.65278	0.147414	1
MYH3	11	6	0.212738	0.469916	1.65278	0.147414	1
PTPRQ	11	6	0.212738	0.469916	1.65278	0.147414	1
SHANK2	11	6	0.212738	0.469916	1.65278	0.147414	1
STAG1	11	6	0.212738	0.469916	1.65278	0.147414	1
SZT2	11	6	0.212738	0.469916	1.65278	0.147414	1
TACC2	11	6	0.212738	0.469916	1.65278	0.147414	1
TET1	11	6	0.212738	0.469916	1.65278	0.147414	1
ZNF536	25	3	0.213085	2.53487	13.7955	0.71551	1
MUC5B	30	12	0.213892	0.616719	1.47793	0.268525	1
APOB	20	9	0.221237	0.557364	1.51903	0.218263	1
ADSSL1	6	4	0.227619	0.392272	1.98489	0.088001	1
ANO2	6	4	0.227619	0.392272	1.98489	0.088001	1
ATG9B	6	4	0.227619	0.392272	1.98489	0.088001	1
CDH19	6	4	0.227619	0.392272	1.98489	0.088001	1
CDYL	6	4	0.227619	0.392272	1.98489	0.088001	1
CEP135	6	4	0.227619	0.392272	1.98489	0.088001	1
CEP78	6	4	0.227619	0.392272	1.98489	0.088001	1
CPQ	6	4	0.227619	0.392272	1.98489	0.088001	1
CPXCR1	6	4	0.227619	0.392272	1.98489	0.088001	1
CPZ	6	4	0.227619	0.392272	1.98489	0.088001	1
CTAGE1	6	4	0.227619	0.392272	1.98489	0.088001	1
CYLD	6	4	0.227619	0.392272	1.98489	0.088001	1
DCLK3	6	4	0.227619	0.392272	1.98489	0.088001	1
DCX	6	4	0.227619	0.392272	1.98489	0.088001	1
DGKZ	6	4	0.227619	0.392272	1.98489	0.088001	1
DKK2	6	4	0.227619	0.392272	1.98489	0.088001	1
E4F1	6	4	0.227619	0.392272	1.98489	0.088001	1
EMC1	6	4	0.227619	0.392272	1.98489	0.088001	1
EMILIN1	6	4	0.227619	0.392272	1.98489	0.088001	1
EPB41L5	6	4	0.227619	0.392272	1.98489	0.088001	1
FAM73A	6	4	0.227619	0.392272	1.98489	0.088001	1
FHOD1	6	4	0.227619	0.392272	1.98489	0.088001	1
FLRT1	6	4	0.227619	0.392272	1.98489	0.088001	1
FNIP2	6	4	0.227619	0.392272	1.98489	0.088001	1
FOCAD	6	4	0.227619	0.392272	1.98489	0.088001	1
GALNTL6	6	4	0.227619	0.392272	1.98489	0.088001	1
GDF2	6	4	0.227619	0.392272	1.98489	0.088001	1
GRIN3A	6	4	0.227619	0.392272	1.98489	0.088001	1
HDGF	6	4	0.227619	0.392272	1.98489	0.088001	1
HEG1	6	4	0.227619	0.392272	1.98489	0.088001	1
LRIG1	6	4	0.227619	0.392272	1.98489	0.088001	1
MAF	6	4	0.227619	0.392272	1.98489	0.088001	1
MICAL2	6	4	0.227619	0.392272	1.98489	0.088001	1
MMP12	6	4	0.227619	0.392272	1.98489	0.088001	1
MROH7	6	4	0.227619	0.392272	1.98489	0.088001	1
NDUFS1	6	4	0.227619	0.392272	1.98489	0.088001	1
NUGGC	6	4	0.227619	0.392272	1.98489	0.088001	1
OTOP2	6	4	0.227619	0.392272	1.98489	0.088001	1
PASK	6	4	0.227619	0.392272	1.98489	0.088001	1
PCDH11Y	6	4	0.227619	0.392272	1.98489	0.088001	1
PHF23	6	4	0.227619	0.392272	1.98489	0.088001	1
POMT1	6	4	0.227619	0.392272	1.98489	0.088001	1
PRDM15	6	4	0.227619	0.392272	1.98489	0.088001	1
PRKCD	6	4	0.227619	0.392272	1.98489	0.088001	1
PRPF6	6	4	0.227619	0.392272	1.98489	0.088001	1
QARS	6	4	0.227619	0.392272	1.98489	0.088001	1
RAI14	6	4	0.227619	0.392272	1.98489	0.088001	1
RAPGEF6	6	4	0.227619	0.392272	1.98489	0.088001	1
RNF20	6	4	0.227619	0.392272	1.98489	0.088001	1
ROR2	6	4	0.227619	0.392272	1.98489	0.088001	1
SEMA3C	6	4	0.227619	0.392272	1.98489	0.088001	1
SF3B4	6	4	0.227619	0.392272	1.98489	0.088001	1
SIGLEC11	6	4	0.227619	0.392272	1.98489	0.088001	1
SLC44A5	6	4	0.227619	0.392272	1.98489	0.088001	1
SLCO2A1	6	4	0.227619	0.392272	1.98489	0.088001	1
SLCO5A1	6	4	0.227619	0.392272	1.98489	0.088001	1
SPRTN	6	4	0.227619	0.392272	1.98489	0.088001	1
STXBP3	6	4	0.227619	0.392272	1.98489	0.088001	1
TCOF1	6	4	0.227619	0.392272	1.98489	0.088001	1
TGM2	6	4	0.227619	0.392272	1.98489	0.088001	1
TOPAZ1	6	4	0.227619	0.392272	1.98489	0.088001	1
TRIM26	6	4	0.227619	0.392272	1.98489	0.088001	1
TRIM9	6	4	0.227619	0.392272	1.98489	0.088001	1
TTLL12	6	4	0.227619	0.392272	1.98489	0.088001	1
UNC45B	6	4	0.227619	0.392272	1.98489	0.088001	1
VPS53	6	4	0.227619	0.392272	1.98489	0.088001	1
VWA5A	6	4	0.227619	0.392272	1.98489	0.088001	1
WDR35	6	4	0.227619	0.392272	1.98489	0.088001	1
XPO5	6	4	0.227619	0.392272	1.98489	0.088001	1
ZFR2	6	4	0.227619	0.392272	1.98489	0.088001	1
ZNF629	6	4	0.227619	0.392272	1.98489	0.088001	1
ZNF791	6	4	0.227619	0.392272	1.98489	0.088001	1
ZSWIM5	6	4	0.227619	0.392272	1.98489	0.088001	1
ARHGEF17	12	6	0.23074	0.515856	1.79051	0.16549	1
BRWD1	12	6	0.23074	0.515856	1.79051	0.16549	1
DNAH14	12	6	0.23074	0.515856	1.79051	0.16549	1
DOCK11	12	6	0.23074	0.515856	1.79051	0.16549	1
FAM179A	12	6	0.23074	0.515856	1.79051	0.16549	1
MYO18A	12	6	0.23074	0.515856	1.79051	0.16549	1
PKD1L1	12	6	0.23074	0.515856	1.79051	0.16549	1
PREX2	12	6	0.23074	0.515856	1.79051	0.16549	1
SYCP2	12	6	0.23074	0.515856	1.79051	0.16549	1
KMT2C	21	9	0.234106	0.589407	1.59798	0.232506	1
AMER1	27	4	0.24189	2.03442	8.48814	0.650704	1
FRY	27	4	0.24189	2.03442	8.48814	0.650704	1
MUC4	23	10	0.245134	0.572487	1.48305	0.23373	1
RNF43	23	10	0.245134	0.572487	1.48305	0.23373	1
BNC2	13	6	0.255012	0.562472	1.93023	0.18385	1
DNAJC13	13	6	0.255012	0.562472	1.93023	0.18385	1
GOLGB1	13	6	0.255012	0.562472	1.93023	0.18385	1
PCDHA12	13	6	0.255012	0.562472	1.93023	0.18385	1
ROS1	13	6	0.255012	0.562472	1.93023	0.18385	1
SCN4A	13	6	0.255012	0.562472	1.93023	0.18385	1
TIAM1	13	6	0.255012	0.562472	1.93023	0.18385	1
BMP1	7	4	0.256586	0.460194	2.25419	0.110253	1
CACNA2D4	7	4	0.256586	0.460194	2.25419	0.110253	1
CCDC171	7	4	0.256586	0.460194	2.25419	0.110253	1
CDHR2	7	4	0.256586	0.460194	2.25419	0.110253	1
CEL	7	4	0.256586	0.460194	2.25419	0.110253	1
CNTN1	7	4	0.256586	0.460194	2.25419	0.110253	1
CNTN2	7	4	0.256586	0.460194	2.25419	0.110253	1
COL6A1	7	4	0.256586	0.460194	2.25419	0.110253	1
DHX29	7	4	0.256586	0.460194	2.25419	0.110253	1
DHX36	7	4	0.256586	0.460194	2.25419	0.110253	1
DLEC1	7	4	0.256586	0.460194	2.25419	0.110253	1
ECE2	7	4	0.256586	0.460194	2.25419	0.110253	1
EIF3J	7	4	0.256586	0.460194	2.25419	0.110253	1
FAM200B	7	4	0.256586	0.460194	2.25419	0.110253	1
GFRA1	7	4	0.256586	0.460194	2.25419	0.110253	1
GRIN2B	7	4	0.256586	0.460194	2.25419	0.110253	1
IGSF5	7	4	0.256586	0.460194	2.25419	0.110253	1
IPO8	7	4	0.256586	0.460194	2.25419	0.110253	1
JAG1	7	4	0.256586	0.460194	2.25419	0.110253	1
KCNC3	7	4	0.256586	0.460194	2.25419	0.110253	1
KCNH8	7	4	0.256586	0.460194	2.25419	0.110253	1
KCNMA1	7	4	0.256586	0.460194	2.25419	0.110253	1
KCP	7	4	0.256586	0.460194	2.25419	0.110253	1
KDM4B	7	4	0.256586	0.460194	2.25419	0.110253	1
KIAA1586	7	4	0.256586	0.460194	2.25419	0.110253	1
KIT	7	4	0.256586	0.460194	2.25419	0.110253	1
KLHL5	7	4	0.256586	0.460194	2.25419	0.110253	1
LAMC1	7	4	0.256586	0.460194	2.25419	0.110253	1
LHCGR	7	4	0.256586	0.460194	2.25419	0.110253	1
LINGO2	7	4	0.256586	0.460194	2.25419	0.110253	1
MAGI2	7	4	0.256586	0.460194	2.25419	0.110253	1
MAP3K9	7	4	0.256586	0.460194	2.25419	0.110253	1
MGAT4C	7	4	0.256586	0.460194	2.25419	0.110253	1
MYBPC2	7	4	0.256586	0.460194	2.25419	0.110253	1
NAALADL1	7	4	0.256586	0.460194	2.25419	0.110253	1
NDST3	7	4	0.256586	0.460194	2.25419	0.110253	1
NEDD4	7	4	0.256586	0.460194	2.25419	0.110253	1
NEMF	7	4	0.256586	0.460194	2.25419	0.110253	1
PCDHGB5	7	4	0.256586	0.460194	2.25419	0.110253	1
PDGFRB	7	4	0.256586	0.460194	2.25419	0.110253	1
PDZD4	7	4	0.256586	0.460194	2.25419	0.110253	1
PFKP	7	4	0.256586	0.460194	2.25419	0.110253	1
PHLPP1	7	4	0.256586	0.460194	2.25419	0.110253	1
PIWIL1	7	4	0.256586	0.460194	2.25419	0.110253	1
PLEKHM2	7	4	0.256586	0.460194	2.25419	0.110253	1
PRKCG	7	4	0.256586	0.460194	2.25419	0.110253	1
PSD2	7	4	0.256586	0.460194	2.25419	0.110253	1
RABGAP1L	7	4	0.256586	0.460194	2.25419	0.110253	1
RBM19	7	4	0.256586	0.460194	2.25419	0.110253	1
RBMXL3	7	4	0.256586	0.460194	2.25419	0.110253	1
SIN3B	7	4	0.256586	0.460194	2.25419	0.110253	1
SLC9A3	7	4	0.256586	0.460194	2.25419	0.110253	1
SULF1	7	4	0.256586	0.460194	2.25419	0.110253	1
SUPT5H	7	4	0.256586	0.460194	2.25419	0.110253	1
SYNJ2	7	4	0.256586	0.460194	2.25419	0.110253	1
SYNPO	7	4	0.256586	0.460194	2.25419	0.110253	1
TGM6	7	4	0.256586	0.460194	2.25419	0.110253	1
TMPO	7	4	0.256586	0.460194	2.25419	0.110253	1
TPP2	7	4	0.256586	0.460194	2.25419	0.110253	1
TTC3	7	4	0.256586	0.460194	2.25419	0.110253	1
ZC3H3	7	4	0.256586	0.460194	2.25419	0.110253	1
ZNF112	7	4	0.256586	0.460194	2.25419	0.110253	1
COL22A1	19	2	0.259544	2.83147	26.0917	0.63876	1
SPTB	19	2	0.259544	2.83147	26.0917	0.63876	1
ADGRL3	15	7	0.269771	0.549023	1.71453	0.192713	1
DYNC2H1	15	7	0.269771	0.549023	1.71453	0.192713	1
DCHS2	27	11	0.272468	0.610545	1.51287	0.258908	1
ABCA1	16	7	0.285995	0.589513	1.82631	0.209554	1
LYST	16	7	0.285995	0.589513	1.82631	0.209554	1
PKHD1	16	7	0.285995	0.589513	1.82631	0.209554	1
POLD1	16	7	0.285995	0.589513	1.82631	0.209554	1
TRIOBP	16	7	0.285995	0.589513	1.82631	0.209554	1
CSMD1	34	6	0.291059	1.71434	5.38657	0.642571	1
ADGRA3	8	4	0.294007	0.528963	2.52674	0.133176	1
ADGRF3	8	4	0.294007	0.528963	2.52674	0.133176	1
APBA2	8	4	0.294007	0.528963	2.52674	0.133176	1
ARHGAP31	8	4	0.294007	0.528963	2.52674	0.133176	1
ATP1A4	8	4	0.294007	0.528963	2.52674	0.133176	1
ATP8B1	8	4	0.294007	0.528963	2.52674	0.133176	1
BCKDHA	8	4	0.294007	0.528963	2.52674	0.133176	1
C9orf84	8	4	0.294007	0.528963	2.52674	0.133176	1
CAMSAP3	8	4	0.294007	0.528963	2.52674	0.133176	1
CLCA4	8	4	0.294007	0.528963	2.52674	0.133176	1
CLTCL1	8	4	0.294007	0.528963	2.52674	0.133176	1
COL11A2	8	4	0.294007	0.528963	2.52674	0.133176	1
COL4A2	8	4	0.294007	0.528963	2.52674	0.133176	1
CPED1	8	4	0.294007	0.528963	2.52674	0.133176	1
CSPG4	8	4	0.294007	0.528963	2.52674	0.133176	1
DCST2	8	4	0.294007	0.528963	2.52674	0.133176	1
DDI1	8	4	0.294007	0.528963	2.52674	0.133176	1
DMBT1	8	4	0.294007	0.528963	2.52674	0.133176	1
DNM3	8	4	0.294007	0.528963	2.52674	0.133176	1
FKBP15	8	4	0.294007	0.528963	2.52674	0.133176	1
FYCO1	8	4	0.294007	0.528963	2.52674	0.133176	1
HELZ	8	4	0.294007	0.528963	2.52674	0.133176	1
IBTK	8	4	0.294007	0.528963	2.52674	0.133176	1
JADE1	8	4	0.294007	0.528963	2.52674	0.133176	1
KAT6A	8	4	0.294007	0.528963	2.52674	0.133176	1
KCNQ3	8	4	0.294007	0.528963	2.52674	0.133176	1
KIAA1671	8	4	0.294007	0.528963	2.52674	0.133176	1
KIF20B	8	4	0.294007	0.528963	2.52674	0.133176	1
KIF4B	8	4	0.294007	0.528963	2.52674	0.133176	1
KLF3	8	4	0.294007	0.528963	2.52674	0.133176	1
LGR4	8	4	0.294007	0.528963	2.52674	0.133176	1
LIPE	8	4	0.294007	0.528963	2.52674	0.133176	1
LMO7	8	4	0.294007	0.528963	2.52674	0.133176	1
LRRIQ3	8	4	0.294007	0.528963	2.52674	0.133176	1
LRRN1	8	4	0.294007	0.528963	2.52674	0.133176	1
LRRTM4	8	4	0.294007	0.528963	2.52674	0.133176	1
MAD1L1	8	4	0.294007	0.528963	2.52674	0.133176	1
MAPK8IP3	8	4	0.294007	0.528963	2.52674	0.133176	1
MARK4	8	4	0.294007	0.528963	2.52674	0.133176	1
MYOM1	8	4	0.294007	0.528963	2.52674	0.133176	1
MYT1L	8	4	0.294007	0.528963	2.52674	0.133176	1
N4BP2	8	4	0.294007	0.528963	2.52674	0.133176	1
NFATC4	8	4	0.294007	0.528963	2.52674	0.133176	1
NPC1L1	8	4	0.294007	0.528963	2.52674	0.133176	1
OVCH1	8	4	0.294007	0.528963	2.52674	0.133176	1
PAXIP1	8	4	0.294007	0.528963	2.52674	0.133176	1
PBRM1	8	4	0.294007	0.528963	2.52674	0.133176	1
PCDHB6	8	4	0.294007	0.528963	2.52674	0.133176	1
PDZRN4	8	4	0.294007	0.528963	2.52674	0.133176	1
PLEKHG2	8	4	0.294007	0.528963	2.52674	0.133176	1
RASGRP2	8	4	0.294007	0.528963	2.52674	0.133176	1
RPS6KA2	8	4	0.294007	0.528963	2.52674	0.133176	1
SBNO2	8	4	0.294007	0.528963	2.52674	0.133176	1
SLC32A1	8	4	0.294007	0.528963	2.52674	0.133176	1
SORBS2	8	4	0.294007	0.528963	2.52674	0.133176	1
SPG11	8	4	0.294007	0.528963	2.52674	0.133176	1
TFAP2D	8	4	0.294007	0.528963	2.52674	0.133176	1
TLR7	8	4	0.294007	0.528963	2.52674	0.133176	1
TRPM1	8	4	0.294007	0.528963	2.52674	0.133176	1
TSSK1B	8	4	0.294007	0.528963	2.52674	0.133176	1
UNC5B	8	4	0.294007	0.528963	2.52674	0.133176	1
USP19	8	4	0.294007	0.528963	2.52674	0.133176	1
WIZ	8	4	0.294007	0.528963	2.52674	0.133176	1
XPR1	8	4	0.294007	0.528963	2.52674	0.133176	1
XRCC5	8	4	0.294007	0.528963	2.52674	0.133176	1
ZFP36L2	8	4	0.294007	0.528963	2.52674	0.133176	1
ZHX2	8	4	0.294007	0.528963	2.52674	0.133176	1
ZMYM4	8	4	0.294007	0.528963	2.52674	0.133176	1
MXRA5	22	3	0.300113	2.18188	11.9677	0.6075	1
ADAMTS2	21	3	0.301619	2.06767	11.3765	0.572568	1
BIRC6	21	3	0.301619	2.06767	11.3765	0.572568	1
SMAD4	21	3	0.301619	2.06767	11.3765	0.572568	1
TCF7L2	21	3	0.301619	2.06767	11.3765	0.572568	1
CHD8	18	8	0.304623	0.572472	1.65131	0.214661	1
DOCK8	18	8	0.304623	0.572472	1.65131	0.214661	1
GLI3	18	8	0.304623	0.572472	1.65131	0.214661	1
UBR4	18	8	0.304623	0.572472	1.65131	0.214661	1
ABCB11	12	1	0.305755	3.48464	153.037	0.488735	1
CEP120	12	1	0.305755	3.48464	153.037	0.488735	1
CTC1	12	1	0.305755	3.48464	153.037	0.488735	1
F5	12	1	0.305755	3.48464	153.037	0.488735	1
FILIP1L	12	1	0.305755	3.48464	153.037	0.488735	1
FRMPD4	12	1	0.305755	3.48464	153.037	0.488735	1
GRIK4	12	1	0.305755	3.48464	153.037	0.488735	1
HEATR5A	12	1	0.305755	3.48464	153.037	0.488735	1
ITIH6	12	1	0.305755	3.48464	153.037	0.488735	1
KCNT2	12	1	0.305755	3.48464	153.037	0.488735	1
MICAL1	12	1	0.305755	3.48464	153.037	0.488735	1
MIER3	12	1	0.305755	3.48464	153.037	0.488735	1
NOL4	12	1	0.305755	3.48464	153.037	0.488735	1
NRAS	12	1	0.305755	3.48464	153.037	0.488735	1
PABPC4L	12	1	0.305755	3.48464	153.037	0.488735	1
PER3	12	1	0.305755	3.48464	153.037	0.488735	1
ABL2	13	1	0.310064	3.80063	165.963	0.540526	1
ADAMTS17	13	1	0.310064	3.80063	165.963	0.540526	1
AGBL1	13	1	0.310064	3.80063	165.963	0.540526	1
AMOTL1	13	1	0.310064	3.80063	165.963	0.540526	1
BEND3	13	1	0.310064	3.80063	165.963	0.540526	1
CACHD1	13	1	0.310064	3.80063	165.963	0.540526	1
CDH11	13	1	0.310064	3.80063	165.963	0.540526	1
CEP250	13	1	0.310064	3.80063	165.963	0.540526	1
CFAP47	13	1	0.310064	3.80063	165.963	0.540526	1
DAPK1	13	1	0.310064	3.80063	165.963	0.540526	1
FILIP1	13	1	0.310064	3.80063	165.963	0.540526	1
KCNA5	13	1	0.310064	3.80063	165.963	0.540526	1
KCTD3	13	1	0.310064	3.80063	165.963	0.540526	1
NEO1	13	1	0.310064	3.80063	165.963	0.540526	1
PCDHGA5	13	1	0.310064	3.80063	165.963	0.540526	1
SLC4A3	13	1	0.310064	3.80063	165.963	0.540526	1
SPHKAP	13	1	0.310064	3.80063	165.963	0.540526	1
STOX2	13	1	0.310064	3.80063	165.963	0.540526	1
TPR	13	1	0.310064	3.80063	165.963	0.540526	1
PLEC	19	8	0.314711	0.608436	1.74462	0.230196	1
UNC79	19	8	0.314711	0.608436	1.74462	0.230196	1
ADAMTS18	10	5	0.323915	0.5225	2.06696	0.151527	1
ALK	10	5	0.323915	0.5225	2.06696	0.151527	1
CDHR3	10	5	0.323915	0.5225	2.06696	0.151527	1
EPHA6	10	5	0.323915	0.5225	2.06696	0.151527	1
FSTL5	10	5	0.323915	0.5225	2.06696	0.151527	1
ITGB2	10	5	0.323915	0.5225	2.06696	0.151527	1
KIF1B	10	5	0.323915	0.5225	2.06696	0.151527	1
LAMB1	10	5	0.323915	0.5225	2.06696	0.151527	1
LAMB2	10	5	0.323915	0.5225	2.06696	0.151527	1
LRRIQ1	10	5	0.323915	0.5225	2.06696	0.151527	1
MAP4K4	10	5	0.323915	0.5225	2.06696	0.151527	1
PHRF1	10	5	0.323915	0.5225	2.06696	0.151527	1
PLEKHA5	10	5	0.323915	0.5225	2.06696	0.151527	1
PRRC2C	10	5	0.323915	0.5225	2.06696	0.151527	1
RFC1	10	5	0.323915	0.5225	2.06696	0.151527	1
SEL1L3	10	5	0.323915	0.5225	2.06696	0.151527	1
THSD7A	10	5	0.323915	0.5225	2.06696	0.151527	1
TRERF1	10	5	0.323915	0.5225	2.06696	0.151527	1
ZEB1	10	5	0.323915	0.5225	2.06696	0.151527	1
ZNF236	10	5	0.323915	0.5225	2.06696	0.151527	1
ANKRD11	20	8	0.329858	0.644939	1.83937	0.24597	1
DNAH8	20	8	0.329858	0.644939	1.83937	0.24597	1
FBN3	20	8	0.329858	0.644939	1.83937	0.24597	1
LARP4B	20	8	0.329858	0.644939	1.83937	0.24597	1
FAT3	26	4	0.335627	1.94434	8.13096	0.619546	1
ANK2	22	9	0.340962	0.621863	1.67826	0.246958	1
TRPS1	22	9	0.340962	0.621863	1.67826	0.246958	1
AADACL2	6	0	0.343637	Inf	Inf	0.323911	1
ACADVL	6	0	0.343637	Inf	Inf	0.323911	1
ACSL1	6	0	0.343637	Inf	Inf	0.323911	1
ACTG2	6	0	0.343637	Inf	Inf	0.323911	1
ADAM19	6	0	0.343637	Inf	Inf	0.323911	1
ADNP	6	0	0.343637	Inf	Inf	0.323911	1
ADORA1	6	0	0.343637	Inf	Inf	0.323911	1
ADRA1D	6	0	0.343637	Inf	Inf	0.323911	1
AGAP2	6	0	0.343637	Inf	Inf	0.323911	1
AKNAD1	6	0	0.343637	Inf	Inf	0.323911	1
AMIGO2	6	0	0.343637	Inf	Inf	0.323911	1
AMY2A	6	0	0.343637	Inf	Inf	0.323911	1
ANKRD35	6	0	0.343637	Inf	Inf	0.323911	1
ANXA11	6	0	0.343637	Inf	Inf	0.323911	1
AP2M1	6	0	0.343637	Inf	Inf	0.323911	1
ARFGAP3	6	0	0.343637	Inf	Inf	0.323911	1
ARHGEF25	6	0	0.343637	Inf	Inf	0.323911	1
ARHGEF4	6	0	0.343637	Inf	Inf	0.323911	1
ARMC2	6	0	0.343637	Inf	Inf	0.323911	1
ASIC5	6	0	0.343637	Inf	Inf	0.323911	1
ATAT1	6	0	0.343637	Inf	Inf	0.323911	1
ATP1B4	6	0	0.343637	Inf	Inf	0.323911	1
BAX	6	0	0.343637	Inf	Inf	0.323911	1
BMP3	6	0	0.343637	Inf	Inf	0.323911	1
BRD9	6	0	0.343637	Inf	Inf	0.323911	1
C5orf22	6	0	0.343637	Inf	Inf	0.323911	1
CASD1	6	0	0.343637	Inf	Inf	0.323911	1
CCDC120	6	0	0.343637	Inf	Inf	0.323911	1
CCDC140	6	0	0.343637	Inf	Inf	0.323911	1
CCDC42	6	0	0.343637	Inf	Inf	0.323911	1
CCDC59	6	0	0.343637	Inf	Inf	0.323911	1
CCDC81	6	0	0.343637	Inf	Inf	0.323911	1
CDCA7L	6	0	0.343637	Inf	Inf	0.323911	1
CMTR1	6	0	0.343637	Inf	Inf	0.323911	1
CNGA1	6	0	0.343637	Inf	Inf	0.323911	1
CNOT2	6	0	0.343637	Inf	Inf	0.323911	1
COL4A3BP	6	0	0.343637	Inf	Inf	0.323911	1
COLGALT2	6	0	0.343637	Inf	Inf	0.323911	1
CORO2B	6	0	0.343637	Inf	Inf	0.323911	1
CPEB4	6	0	0.343637	Inf	Inf	0.323911	1
CPVL	6	0	0.343637	Inf	Inf	0.323911	1
CRTAC1	6	0	0.343637	Inf	Inf	0.323911	1
CSN3	6	0	0.343637	Inf	Inf	0.323911	1
CUL4B	6	0	0.343637	Inf	Inf	0.323911	1
DGKK	6	0	0.343637	Inf	Inf	0.323911	1
DHODH	6	0	0.343637	Inf	Inf	0.323911	1
DHX40	6	0	0.343637	Inf	Inf	0.323911	1
DIO3	6	0	0.343637	Inf	Inf	0.323911	1
DOK5	6	0	0.343637	Inf	Inf	0.323911	1
DPP3	6	0	0.343637	Inf	Inf	0.323911	1
EDIL3	6	0	0.343637	Inf	Inf	0.323911	1
ETV3	6	0	0.343637	Inf	Inf	0.323911	1
FAM102A	6	0	0.343637	Inf	Inf	0.323911	1
FAM124B	6	0	0.343637	Inf	Inf	0.323911	1
FAM186B	6	0	0.343637	Inf	Inf	0.323911	1
FAM63A	6	0	0.343637	Inf	Inf	0.323911	1
FBXO41	6	0	0.343637	Inf	Inf	0.323911	1
FCRL1	6	0	0.343637	Inf	Inf	0.323911	1
FHL5	6	0	0.343637	Inf	Inf	0.323911	1
FKTN	6	0	0.343637	Inf	Inf	0.323911	1
GABPA	6	0	0.343637	Inf	Inf	0.323911	1
GALR1	6	0	0.343637	Inf	Inf	0.323911	1
GFRA2	6	0	0.343637	Inf	Inf	0.323911	1
GJD4	6	0	0.343637	Inf	Inf	0.323911	1
GNA12	6	0	0.343637	Inf	Inf	0.323911	1
GNL1	6	0	0.343637	Inf	Inf	0.323911	1
GPBP1	6	0	0.343637	Inf	Inf	0.323911	1
GPR19	6	0	0.343637	Inf	Inf	0.323911	1
GPRIN1	6	0	0.343637	Inf	Inf	0.323911	1
GRIN2C	6	0	0.343637	Inf	Inf	0.323911	1
GTF2F1	6	0	0.343637	Inf	Inf	0.323911	1
GXYLT1	6	0	0.343637	Inf	Inf	0.323911	1
HAO1	6	0	0.343637	Inf	Inf	0.323911	1
HAS1	6	0	0.343637	Inf	Inf	0.323911	1
HEPH	6	0	0.343637	Inf	Inf	0.323911	1
HLX	6	0	0.343637	Inf	Inf	0.323911	1
HOXD3	6	0	0.343637	Inf	Inf	0.323911	1
HTR3A	6	0	0.343637	Inf	Inf	0.323911	1
IDH2	6	0	0.343637	Inf	Inf	0.323911	1
IGHG3	6	0	0.343637	Inf	Inf	0.323911	1
IL18R1	6	0	0.343637	Inf	Inf	0.323911	1
ISLR	6	0	0.343637	Inf	Inf	0.323911	1
JAKMIP3	6	0	0.343637	Inf	Inf	0.323911	1
KCNG2	6	0	0.343637	Inf	Inf	0.323911	1
KCNS3	6	0	0.343637	Inf	Inf	0.323911	1
KEL	6	0	0.343637	Inf	Inf	0.323911	1
KIAA1644	6	0	0.343637	Inf	Inf	0.323911	1
KIFC3	6	0	0.343637	Inf	Inf	0.323911	1
KLC4	6	0	0.343637	Inf	Inf	0.323911	1
KLHL13	6	0	0.343637	Inf	Inf	0.323911	1
KLHL18	6	0	0.343637	Inf	Inf	0.323911	1
KLRC4-KLRK1	6	0	0.343637	Inf	Inf	0.323911	1
LARP1	6	0	0.343637	Inf	Inf	0.323911	1
LHX9	6	0	0.343637	Inf	Inf	0.323911	1
LOXL4	6	0	0.343637	Inf	Inf	0.323911	1
LRRC8A	6	0	0.343637	Inf	Inf	0.323911	1
MAN2A2	6	0	0.343637	Inf	Inf	0.323911	1
MATN3	6	0	0.343637	Inf	Inf	0.323911	1
MBOAT1	6	0	0.343637	Inf	Inf	0.323911	1
MCF2L	6	0	0.343637	Inf	Inf	0.323911	1
MCPH1	6	0	0.343637	Inf	Inf	0.323911	1
MCRS1	6	0	0.343637	Inf	Inf	0.323911	1
MMD2	6	0	0.343637	Inf	Inf	0.323911	1
MORC4	6	0	0.343637	Inf	Inf	0.323911	1
MPP2	6	0	0.343637	Inf	Inf	0.323911	1
MSH3	6	0	0.343637	Inf	Inf	0.323911	1
MTCH2	6	0	0.343637	Inf	Inf	0.323911	1
MTHFSD	6	0	0.343637	Inf	Inf	0.323911	1
MTSS1	6	0	0.343637	Inf	Inf	0.323911	1
NASP	6	0	0.343637	Inf	Inf	0.323911	1
NDUFB10	6	0	0.343637	Inf	Inf	0.323911	1
NDUFV1	6	0	0.343637	Inf	Inf	0.323911	1
NFIA	6	0	0.343637	Inf	Inf	0.323911	1
NHLRC2	6	0	0.343637	Inf	Inf	0.323911	1
NKX2-5	6	0	0.343637	Inf	Inf	0.323911	1
NLE1	6	0	0.343637	Inf	Inf	0.323911	1
NR1H3	6	0	0.343637	Inf	Inf	0.323911	1
NR2C2	6	0	0.343637	Inf	Inf	0.323911	1
NXF5	6	0	0.343637	Inf	Inf	0.323911	1
NXN	6	0	0.343637	Inf	Inf	0.323911	1
NXPE4	6	0	0.343637	Inf	Inf	0.323911	1
OAS3	6	0	0.343637	Inf	Inf	0.323911	1
OPN4	6	0	0.343637	Inf	Inf	0.323911	1
OR10J3	6	0	0.343637	Inf	Inf	0.323911	1
OR13A1	6	0	0.343637	Inf	Inf	0.323911	1
OR13C3	6	0	0.343637	Inf	Inf	0.323911	1
OR13C9	6	0	0.343637	Inf	Inf	0.323911	1
OR2L3	6	0	0.343637	Inf	Inf	0.323911	1
OR4K5	6	0	0.343637	Inf	Inf	0.323911	1
P2RY10	6	0	0.343637	Inf	Inf	0.323911	1
PADI6	6	0	0.343637	Inf	Inf	0.323911	1
PASD1	6	0	0.343637	Inf	Inf	0.323911	1
PCID2	6	0	0.343637	Inf	Inf	0.323911	1
PDE10A	6	0	0.343637	Inf	Inf	0.323911	1
PLEKHA4	6	0	0.343637	Inf	Inf	0.323911	1
PNLIP	6	0	0.343637	Inf	Inf	0.323911	1
POFUT1	6	0	0.343637	Inf	Inf	0.323911	1
POLH	6	0	0.343637	Inf	Inf	0.323911	1
PPFIA1	6	0	0.343637	Inf	Inf	0.323911	1
PPP3CB	6	0	0.343637	Inf	Inf	0.323911	1
PPWD1	6	0	0.343637	Inf	Inf	0.323911	1
PRAMEF12	6	0	0.343637	Inf	Inf	0.323911	1
PRLHR	6	0	0.343637	Inf	Inf	0.323911	1
PRSS53	6	0	0.343637	Inf	Inf	0.323911	1
PSG9	6	0	0.343637	Inf	Inf	0.323911	1
PSMD12	6	0	0.343637	Inf	Inf	0.323911	1
PTPRE	6	0	0.343637	Inf	Inf	0.323911	1
RAB11FIP2	6	0	0.343637	Inf	Inf	0.323911	1
RAB17	6	0	0.343637	Inf	Inf	0.323911	1
RAG2	6	0	0.343637	Inf	Inf	0.323911	1
RETSAT	6	0	0.343637	Inf	Inf	0.323911	1
RFPL4A	6	0	0.343637	Inf	Inf	0.323911	1
RFPL4B	6	0	0.343637	Inf	Inf	0.323911	1
RHBDF1	6	0	0.343637	Inf	Inf	0.323911	1
RINL	6	0	0.343637	Inf	Inf	0.323911	1
SAG	6	0	0.343637	Inf	Inf	0.323911	1
SBSN	6	0	0.343637	Inf	Inf	0.323911	1
SCARB2	6	0	0.343637	Inf	Inf	0.323911	1
SCLT1	6	0	0.343637	Inf	Inf	0.323911	1
SEC14L3	6	0	0.343637	Inf	Inf	0.323911	1
SEMA4D	6	0	0.343637	Inf	Inf	0.323911	1
SEMA4F	6	0	0.343637	Inf	Inf	0.323911	1
SH3GLB2	6	0	0.343637	Inf	Inf	0.323911	1
SIMC1	6	0	0.343637	Inf	Inf	0.323911	1
SLC13A3	6	0	0.343637	Inf	Inf	0.323911	1
SLC18A1	6	0	0.343637	Inf	Inf	0.323911	1
SLC25A51	6	0	0.343637	Inf	Inf	0.323911	1
SLC45A2	6	0	0.343637	Inf	Inf	0.323911	1
SLC6A13	6	0	0.343637	Inf	Inf	0.323911	1
SNX19	6	0	0.343637	Inf	Inf	0.323911	1
SPAG16	6	0	0.343637	Inf	Inf	0.323911	1
SPTLC2	6	0	0.343637	Inf	Inf	0.323911	1
SSTR1	6	0	0.343637	Inf	Inf	0.323911	1
STAT2	6	0	0.343637	Inf	Inf	0.323911	1
STAT5A	6	0	0.343637	Inf	Inf	0.323911	1
STIL	6	0	0.343637	Inf	Inf	0.323911	1
STT3A	6	0	0.343637	Inf	Inf	0.323911	1
STUB1	6	0	0.343637	Inf	Inf	0.323911	1
SUPT7L	6	0	0.343637	Inf	Inf	0.323911	1
SYNGR4	6	0	0.343637	Inf	Inf	0.323911	1
TACC1	6	0	0.343637	Inf	Inf	0.323911	1
TARS	6	0	0.343637	Inf	Inf	0.323911	1
TASP1	6	0	0.343637	Inf	Inf	0.323911	1
TEX11	6	0	0.343637	Inf	Inf	0.323911	1
TFPI	6	0	0.343637	Inf	Inf	0.323911	1
TNFRSF21	6	0	0.343637	Inf	Inf	0.323911	1
TPTE2	6	0	0.343637	Inf	Inf	0.323911	1
TRABD	6	0	0.343637	Inf	Inf	0.323911	1
TREH	6	0	0.343637	Inf	Inf	0.323911	1
TRIP6	6	0	0.343637	Inf	Inf	0.323911	1
TSPYL4	6	0	0.343637	Inf	Inf	0.323911	1
UGT1A4	6	0	0.343637	Inf	Inf	0.323911	1
USP33	6	0	0.343637	Inf	Inf	0.323911	1
USP4	6	0	0.343637	Inf	Inf	0.323911	1
UST	6	0	0.343637	Inf	Inf	0.323911	1
WDR13	6	0	0.343637	Inf	Inf	0.323911	1
XCR1	6	0	0.343637	Inf	Inf	0.323911	1
XRN2	6	0	0.343637	Inf	Inf	0.323911	1
XYLT1	6	0	0.343637	Inf	Inf	0.323911	1
ZC3H12C	6	0	0.343637	Inf	Inf	0.323911	1
ZCCHC14	6	0	0.343637	Inf	Inf	0.323911	1
ZNF121	6	0	0.343637	Inf	Inf	0.323911	1
ZNF432	6	0	0.343637	Inf	Inf	0.323911	1
ZNF574	6	0	0.343637	Inf	Inf	0.323911	1
ZNF586	6	0	0.343637	Inf	Inf	0.323911	1
ZNF780B	6	0	0.343637	Inf	Inf	0.323911	1
ZNF805	6	0	0.343637	Inf	Inf	0.323911	1
ZNF83	6	0	0.343637	Inf	Inf	0.323911	1
AFF3	11	5	0.345808	0.57836	2.25456	0.172114	1
ANKHD1-EIF4EBP3	11	5	0.345808	0.57836	2.25456	0.172114	1
ARFGEF1	11	5	0.345808	0.57836	2.25456	0.172114	1
ARHGEF10	11	5	0.345808	0.57836	2.25456	0.172114	1
CDC42BPB	11	5	0.345808	0.57836	2.25456	0.172114	1
COL19A1	11	5	0.345808	0.57836	2.25456	0.172114	1
COL2A1	11	5	0.345808	0.57836	2.25456	0.172114	1
DCTN1	11	5	0.345808	0.57836	2.25456	0.172114	1
FAM208A	11	5	0.345808	0.57836	2.25456	0.172114	1
KIAA2018	11	5	0.345808	0.57836	2.25456	0.172114	1
MYO1F	11	5	0.345808	0.57836	2.25456	0.172114	1
NF1	11	5	0.345808	0.57836	2.25456	0.172114	1
NOS3	11	5	0.345808	0.57836	2.25456	0.172114	1
PCDHA10	11	5	0.345808	0.57836	2.25456	0.172114	1
PCF11	11	5	0.345808	0.57836	2.25456	0.172114	1
POTEE	11	5	0.345808	0.57836	2.25456	0.172114	1
PRDM2	11	5	0.345808	0.57836	2.25456	0.172114	1
PTPN14	11	5	0.345808	0.57836	2.25456	0.172114	1
ROCK1	11	5	0.345808	0.57836	2.25456	0.172114	1
RTL1	11	5	0.345808	0.57836	2.25456	0.172114	1
SHROOM3	11	5	0.345808	0.57836	2.25456	0.172114	1
SLIT1	11	5	0.345808	0.57836	2.25456	0.172114	1
TRPM3	11	5	0.345808	0.57836	2.25456	0.172114	1
WDR17	11	5	0.345808	0.57836	2.25456	0.172114	1
ZNF646	11	5	0.345808	0.57836	2.25456	0.172114	1
ZNF814	11	5	0.345808	0.57836	2.25456	0.172114	1
FAT4	49	10	0.349355	1.50823	3.71405	0.659748	1
ABCB9	7	0	0.349984	Inf	Inf	0.398204	1
ACSS3	7	0	0.349984	Inf	Inf	0.398204	1
AGAP6	7	0	0.349984	Inf	Inf	0.398204	1
AP1G2	7	0	0.349984	Inf	Inf	0.398204	1
APMAP	7	0	0.349984	Inf	Inf	0.398204	1
ARHGEF10L	7	0	0.349984	Inf	Inf	0.398204	1
ASB18	7	0	0.349984	Inf	Inf	0.398204	1
ASB5	7	0	0.349984	Inf	Inf	0.398204	1
ASCC3	7	0	0.349984	Inf	Inf	0.398204	1
ASIC2	7	0	0.349984	Inf	Inf	0.398204	1
ATP6V0D2	7	0	0.349984	Inf	Inf	0.398204	1
C10orf76	7	0	0.349984	Inf	Inf	0.398204	1
C17orf74	7	0	0.349984	Inf	Inf	0.398204	1
C6orf10	7	0	0.349984	Inf	Inf	0.398204	1
CARS	7	0	0.349984	Inf	Inf	0.398204	1
CD19	7	0	0.349984	Inf	Inf	0.398204	1
CD276	7	0	0.349984	Inf	Inf	0.398204	1
CDK11B	7	0	0.349984	Inf	Inf	0.398204	1
CENPN	7	0	0.349984	Inf	Inf	0.398204	1
CHSY3	7	0	0.349984	Inf	Inf	0.398204	1
CR2	7	0	0.349984	Inf	Inf	0.398204	1
CYP1A1	7	0	0.349984	Inf	Inf	0.398204	1
CYP2R1	7	0	0.349984	Inf	Inf	0.398204	1
DAB1	7	0	0.349984	Inf	Inf	0.398204	1
DAB2	7	0	0.349984	Inf	Inf	0.398204	1
DAXX	7	0	0.349984	Inf	Inf	0.398204	1
DCAF6	7	0	0.349984	Inf	Inf	0.398204	1
DDX11	7	0	0.349984	Inf	Inf	0.398204	1
DISC1	7	0	0.349984	Inf	Inf	0.398204	1
DNAJC2	7	0	0.349984	Inf	Inf	0.398204	1
EBF1	7	0	0.349984	Inf	Inf	0.398204	1
EDEM2	7	0	0.349984	Inf	Inf	0.398204	1
EHD2	7	0	0.349984	Inf	Inf	0.398204	1
EIF2A	7	0	0.349984	Inf	Inf	0.398204	1
ERBB2IP	7	0	0.349984	Inf	Inf	0.398204	1
ERCC6L	7	0	0.349984	Inf	Inf	0.398204	1
FCN1	7	0	0.349984	Inf	Inf	0.398204	1
FGA	7	0	0.349984	Inf	Inf	0.398204	1
GATA1	7	0	0.349984	Inf	Inf	0.398204	1
GCNT1	7	0	0.349984	Inf	Inf	0.398204	1
GLB1	7	0	0.349984	Inf	Inf	0.398204	1
GLRX3	7	0	0.349984	Inf	Inf	0.398204	1
GMPPA	7	0	0.349984	Inf	Inf	0.398204	1
GPR26	7	0	0.349984	Inf	Inf	0.398204	1
GRIN2D	7	0	0.349984	Inf	Inf	0.398204	1
GSPT2	7	0	0.349984	Inf	Inf	0.398204	1
HAUS5	7	0	0.349984	Inf	Inf	0.398204	1
HGSNAT	7	0	0.349984	Inf	Inf	0.398204	1
HIPK3	7	0	0.349984	Inf	Inf	0.398204	1
HZGJ	7	0	0.349984	Inf	Inf	0.398204	1
IGHG4	7	0	0.349984	Inf	Inf	0.398204	1
INA	7	0	0.349984	Inf	Inf	0.398204	1
IQCJ-SCHIP1	7	0	0.349984	Inf	Inf	0.398204	1
KBTBD7	7	0	0.349984	Inf	Inf	0.398204	1
KIZ	7	0	0.349984	Inf	Inf	0.398204	1
KRT31	7	0	0.349984	Inf	Inf	0.398204	1
LMTK2	7	0	0.349984	Inf	Inf	0.398204	1
LPIN1	7	0	0.349984	Inf	Inf	0.398204	1
MAB21L1	7	0	0.349984	Inf	Inf	0.398204	1
MAN1A1	7	0	0.349984	Inf	Inf	0.398204	1
MARCO	7	0	0.349984	Inf	Inf	0.398204	1
MCHR1	7	0	0.349984	Inf	Inf	0.398204	1
MFSD5	7	0	0.349984	Inf	Inf	0.398204	1
MOCOS	7	0	0.349984	Inf	Inf	0.398204	1
MPPED1	7	0	0.349984	Inf	Inf	0.398204	1
MUT	7	0	0.349984	Inf	Inf	0.398204	1
NFIC	7	0	0.349984	Inf	Inf	0.398204	1
NFYC	7	0	0.349984	Inf	Inf	0.398204	1
NKX6-1	7	0	0.349984	Inf	Inf	0.398204	1
NLRP6	7	0	0.349984	Inf	Inf	0.398204	1
OPTN	7	0	0.349984	Inf	Inf	0.398204	1
OR10G7	7	0	0.349984	Inf	Inf	0.398204	1
OR10Z1	7	0	0.349984	Inf	Inf	0.398204	1
OR2M2	7	0	0.349984	Inf	Inf	0.398204	1
OR5D14	7	0	0.349984	Inf	Inf	0.398204	1
OR5W2	7	0	0.349984	Inf	Inf	0.398204	1
OR7E24	7	0	0.349984	Inf	Inf	0.398204	1
PARVB	7	0	0.349984	Inf	Inf	0.398204	1
PCDHB16	7	0	0.349984	Inf	Inf	0.398204	1
PDE5A	7	0	0.349984	Inf	Inf	0.398204	1
PDE6C	7	0	0.349984	Inf	Inf	0.398204	1
PLEKHM3	7	0	0.349984	Inf	Inf	0.398204	1
POLI	7	0	0.349984	Inf	Inf	0.398204	1
PPP1R18	7	0	0.349984	Inf	Inf	0.398204	1
PPP2R5A	7	0	0.349984	Inf	Inf	0.398204	1
PROSER3	7	0	0.349984	Inf	Inf	0.398204	1
PRPF4	7	0	0.349984	Inf	Inf	0.398204	1
PSAPL1	7	0	0.349984	Inf	Inf	0.398204	1
RAD17	7	0	0.349984	Inf	Inf	0.398204	1
RASAL1	7	0	0.349984	Inf	Inf	0.398204	1
RNF216	7	0	0.349984	Inf	Inf	0.398204	1
RPAP2	7	0	0.349984	Inf	Inf	0.398204	1
RPUSD2	7	0	0.349984	Inf	Inf	0.398204	1
SCAI	7	0	0.349984	Inf	Inf	0.398204	1
SCYL2	7	0	0.349984	Inf	Inf	0.398204	1
SESN2	7	0	0.349984	Inf	Inf	0.398204	1
SETMAR	7	0	0.349984	Inf	Inf	0.398204	1
SEZ6L2	7	0	0.349984	Inf	Inf	0.398204	1
SFPQ	7	0	0.349984	Inf	Inf	0.398204	1
SLC19A2	7	0	0.349984	Inf	Inf	0.398204	1
SLC6A20	7	0	0.349984	Inf	Inf	0.398204	1
SMARCD2	7	0	0.349984	Inf	Inf	0.398204	1
SNW1	7	0	0.349984	Inf	Inf	0.398204	1
SP140	7	0	0.349984	Inf	Inf	0.398204	1
SPNS2	7	0	0.349984	Inf	Inf	0.398204	1
SPTLC1	7	0	0.349984	Inf	Inf	0.398204	1
TUBA3E	7	0	0.349984	Inf	Inf	0.398204	1
UNC5C	7	0	0.349984	Inf	Inf	0.398204	1
USP3	7	0	0.349984	Inf	Inf	0.398204	1
USP42	7	0	0.349984	Inf	Inf	0.398204	1
USP5	7	0	0.349984	Inf	Inf	0.398204	1
XPO6	7	0	0.349984	Inf	Inf	0.398204	1
ZNF256	7	0	0.349984	Inf	Inf	0.398204	1
ZNF382	7	0	0.349984	Inf	Inf	0.398204	1
ZNF570	7	0	0.349984	Inf	Inf	0.398204	1
ZNF768	7	0	0.349984	Inf	Inf	0.398204	1
DNAH10	23	9	0.351069	0.654815	1.75964	0.261631	1
DNAH17	23	9	0.351069	0.654815	1.75964	0.261631	1
LAMA1	23	9	0.351069	0.654815	1.75964	0.261631	1
NFASC	23	9	0.351069	0.654815	1.75964	0.261631	1
SYNE2	23	9	0.351069	0.654815	1.75964	0.261631	1
TENM3	23	9	0.351069	0.654815	1.75964	0.261631	1
KMT2B	30	5	0.364886	1.80473	6.37247	0.631401	1
ADAMTSL1	16	2	0.372148	2.33481	21.7701	0.514501	1
BAZ1A	16	2	0.372148	2.33481	21.7701	0.514501	1
GRIK2	16	2	0.372148	2.33481	21.7701	0.514501	1
IGSF10	16	2	0.372148	2.33481	21.7701	0.514501	1
KCNA4	16	2	0.372148	2.33481	21.7701	0.514501	1
MDGA2	16	2	0.372148	2.33481	21.7701	0.514501	1
MYH6	16	2	0.372148	2.33481	21.7701	0.514501	1
MYO3A	16	2	0.372148	2.33481	21.7701	0.514501	1
PHF20L1	16	2	0.372148	2.33481	21.7701	0.514501	1
SPTBN2	16	2	0.372148	2.33481	21.7701	0.514501	1
STAB2	16	2	0.372148	2.33481	21.7701	0.514501	1
ABCC3	5	3	0.373576	0.443688	2.97719	0.0822514	1
ACAD11	5	3	0.373576	0.443688	2.97719	0.0822514	1
ADAM23	5	3	0.373576	0.443688	2.97719	0.0822514	1
ADCY3	5	3	0.373576	0.443688	2.97719	0.0822514	1
ALDOB	5	3	0.373576	0.443688	2.97719	0.0822514	1
ANGPTL1	5	3	0.373576	0.443688	2.97719	0.0822514	1
ANKS6	5	3	0.373576	0.443688	2.97719	0.0822514	1
ARHGAP9	5	3	0.373576	0.443688	2.97719	0.0822514	1
ASIC4	5	3	0.373576	0.443688	2.97719	0.0822514	1
ATP11A	5	3	0.373576	0.443688	2.97719	0.0822514	1
ATP1A1	5	3	0.373576	0.443688	2.97719	0.0822514	1
ATP9A	5	3	0.373576	0.443688	2.97719	0.0822514	1
ATXN7L1	5	3	0.373576	0.443688	2.97719	0.0822514	1
BAZ2B	5	3	0.373576	0.443688	2.97719	0.0822514	1
C10orf120	5	3	0.373576	0.443688	2.97719	0.0822514	1
C1orf168	5	3	0.373576	0.443688	2.97719	0.0822514	1
CAPN12	5	3	0.373576	0.443688	2.97719	0.0822514	1
CASKIN1	5	3	0.373576	0.443688	2.97719	0.0822514	1
CCDC14	5	3	0.373576	0.443688	2.97719	0.0822514	1
CCDC87	5	3	0.373576	0.443688	2.97719	0.0822514	1
CCR3	5	3	0.373576	0.443688	2.97719	0.0822514	1
CDH7	5	3	0.373576	0.443688	2.97719	0.0822514	1
CGN	5	3	0.373576	0.443688	2.97719	0.0822514	1
CHRNG	5	3	0.373576	0.443688	2.97719	0.0822514	1
CHST4	5	3	0.373576	0.443688	2.97719	0.0822514	1
CILP2	5	3	0.373576	0.443688	2.97719	0.0822514	1
CLCN6	5	3	0.373576	0.443688	2.97719	0.0822514	1
COL9A3	5	3	0.373576	0.443688	2.97719	0.0822514	1
CORO7	5	3	0.373576	0.443688	2.97719	0.0822514	1
CSTF3	5	3	0.373576	0.443688	2.97719	0.0822514	1
DHX57	5	3	0.373576	0.443688	2.97719	0.0822514	1
DHX9	5	3	0.373576	0.443688	2.97719	0.0822514	1
DZANK1	5	3	0.373576	0.443688	2.97719	0.0822514	1
DZIP3	5	3	0.373576	0.443688	2.97719	0.0822514	1
EFCAB8	5	3	0.373576	0.443688	2.97719	0.0822514	1
EIF3B	5	3	0.373576	0.443688	2.97719	0.0822514	1
ENOX2	5	3	0.373576	0.443688	2.97719	0.0822514	1
ENPP1	5	3	0.373576	0.443688	2.97719	0.0822514	1
EPB41L1	5	3	0.373576	0.443688	2.97719	0.0822514	1
EPB41L4A	5	3	0.373576	0.443688	2.97719	0.0822514	1
ESF1	5	3	0.373576	0.443688	2.97719	0.0822514	1
ESYT2	5	3	0.373576	0.443688	2.97719	0.0822514	1
ETNPPL	5	3	0.373576	0.443688	2.97719	0.0822514	1
EXT1	5	3	0.373576	0.443688	2.97719	0.0822514	1
FANCI	5	3	0.373576	0.443688	2.97719	0.0822514	1
FHDC1	5	3	0.373576	0.443688	2.97719	0.0822514	1
FKBP10	5	3	0.373576	0.443688	2.97719	0.0822514	1
FLCN	5	3	0.373576	0.443688	2.97719	0.0822514	1
FMOD	5	3	0.373576	0.443688	2.97719	0.0822514	1
FPGT	5	3	0.373576	0.443688	2.97719	0.0822514	1
GIMAP1	5	3	0.373576	0.443688	2.97719	0.0822514	1
GTF3C2	5	3	0.373576	0.443688	2.97719	0.0822514	1
GYS1	5	3	0.373576	0.443688	2.97719	0.0822514	1
HID1	5	3	0.373576	0.443688	2.97719	0.0822514	1
IGF2BP1	5	3	0.373576	0.443688	2.97719	0.0822514	1
IL3RA	5	3	0.373576	0.443688	2.97719	0.0822514	1
INO80D	5	3	0.373576	0.443688	2.97719	0.0822514	1
IPO5	5	3	0.373576	0.443688	2.97719	0.0822514	1
KDM6A	5	3	0.373576	0.443688	2.97719	0.0822514	1
KIF5C	5	3	0.373576	0.443688	2.97719	0.0822514	1
KRT75	5	3	0.373576	0.443688	2.97719	0.0822514	1
KRTAP25-1	5	3	0.373576	0.443688	2.97719	0.0822514	1
KSR1	5	3	0.373576	0.443688	2.97719	0.0822514	1
LEO1	5	3	0.373576	0.443688	2.97719	0.0822514	1
LRPPRC	5	3	0.373576	0.443688	2.97719	0.0822514	1
LRRC37A2	5	3	0.373576	0.443688	2.97719	0.0822514	1
LRRTM1	5	3	0.373576	0.443688	2.97719	0.0822514	1
LSM14A	5	3	0.373576	0.443688	2.97719	0.0822514	1
LTBP3	5	3	0.373576	0.443688	2.97719	0.0822514	1
MANEAL	5	3	0.373576	0.443688	2.97719	0.0822514	1
MAPT	5	3	0.373576	0.443688	2.97719	0.0822514	1
MGAT3	5	3	0.373576	0.443688	2.97719	0.0822514	1
MLLT1	5	3	0.373576	0.443688	2.97719	0.0822514	1
MOGS	5	3	0.373576	0.443688	2.97719	0.0822514	1
MPL	5	3	0.373576	0.443688	2.97719	0.0822514	1
MYCBPAP	5	3	0.373576	0.443688	2.97719	0.0822514	1
NAA35	5	3	0.373576	0.443688	2.97719	0.0822514	1
NAPEPLD	5	3	0.373576	0.443688	2.97719	0.0822514	1
NCOA3	5	3	0.373576	0.443688	2.97719	0.0822514	1
NEK8	5	3	0.373576	0.443688	2.97719	0.0822514	1
NOL8	5	3	0.373576	0.443688	2.97719	0.0822514	1
NONO	5	3	0.373576	0.443688	2.97719	0.0822514	1
NOTCH4	5	3	0.373576	0.443688	2.97719	0.0822514	1
NPFFR2	5	3	0.373576	0.443688	2.97719	0.0822514	1
NSFL1C	5	3	0.373576	0.443688	2.97719	0.0822514	1
NUP188	5	3	0.373576	0.443688	2.97719	0.0822514	1
ODF2	5	3	0.373576	0.443688	2.97719	0.0822514	1
ORC3	5	3	0.373576	0.443688	2.97719	0.0822514	1
OSBPL11	5	3	0.373576	0.443688	2.97719	0.0822514	1
P2RY13	5	3	0.373576	0.443688	2.97719	0.0822514	1
PABPC3	5	3	0.373576	0.443688	2.97719	0.0822514	1
PAPL	5	3	0.373576	0.443688	2.97719	0.0822514	1
PHACTR2	5	3	0.373576	0.443688	2.97719	0.0822514	1
PIGB	5	3	0.373576	0.443688	2.97719	0.0822514	1
PKLR	5	3	0.373576	0.443688	2.97719	0.0822514	1
PLA2G4A	5	3	0.373576	0.443688	2.97719	0.0822514	1
PLOD1	5	3	0.373576	0.443688	2.97719	0.0822514	1
PMS2	5	3	0.373576	0.443688	2.97719	0.0822514	1
PON1	5	3	0.373576	0.443688	2.97719	0.0822514	1
PPFIBP1	5	3	0.373576	0.443688	2.97719	0.0822514	1
PPP1R13B	5	3	0.373576	0.443688	2.97719	0.0822514	1
PPP2R3B	5	3	0.373576	0.443688	2.97719	0.0822514	1
PTCHD4	5	3	0.373576	0.443688	2.97719	0.0822514	1
PTPN12	5	3	0.373576	0.443688	2.97719	0.0822514	1
PTPRR	5	3	0.373576	0.443688	2.97719	0.0822514	1
QSOX2	5	3	0.373576	0.443688	2.97719	0.0822514	1
RBBP8NL	5	3	0.373576	0.443688	2.97719	0.0822514	1
RECQL5	5	3	0.373576	0.443688	2.97719	0.0822514	1
REM1	5	3	0.373576	0.443688	2.97719	0.0822514	1
REPS1	5	3	0.373576	0.443688	2.97719	0.0822514	1
RIPK4	5	3	0.373576	0.443688	2.97719	0.0822514	1
RORB	5	3	0.373576	0.443688	2.97719	0.0822514	1
RSPH6A	5	3	0.373576	0.443688	2.97719	0.0822514	1
SAMD4A	5	3	0.373576	0.443688	2.97719	0.0822514	1
SEC63	5	3	0.373576	0.443688	2.97719	0.0822514	1
SECISBP2L	5	3	0.373576	0.443688	2.97719	0.0822514	1
SELP	5	3	0.373576	0.443688	2.97719	0.0822514	1
SLC26A3	5	3	0.373576	0.443688	2.97719	0.0822514	1
SLITRK3	5	3	0.373576	0.443688	2.97719	0.0822514	1
SMYD1	5	3	0.373576	0.443688	2.97719	0.0822514	1
SORCS3	5	3	0.373576	0.443688	2.97719	0.0822514	1
SWT1	5	3	0.373576	0.443688	2.97719	0.0822514	1
TACC3	5	3	0.373576	0.443688	2.97719	0.0822514	1
TAF7L	5	3	0.373576	0.443688	2.97719	0.0822514	1
TBC1D22A	5	3	0.373576	0.443688	2.97719	0.0822514	1
TBC1D32	5	3	0.373576	0.443688	2.97719	0.0822514	1
TCF7	5	3	0.373576	0.443688	2.97719	0.0822514	1
TDRD5	5	3	0.373576	0.443688	2.97719	0.0822514	1
TESK2	5	3	0.373576	0.443688	2.97719	0.0822514	1
THBS3	5	3	0.373576	0.443688	2.97719	0.0822514	1
TLE2	5	3	0.373576	0.443688	2.97719	0.0822514	1
TMCO3	5	3	0.373576	0.443688	2.97719	0.0822514	1
TMEM232	5	3	0.373576	0.443688	2.97719	0.0822514	1
TRAIP	5	3	0.373576	0.443688	2.97719	0.0822514	1
TRIM77	5	3	0.373576	0.443688	2.97719	0.0822514	1
TTF2	5	3	0.373576	0.443688	2.97719	0.0822514	1
TUFM	5	3	0.373576	0.443688	2.97719	0.0822514	1
UBE3B	5	3	0.373576	0.443688	2.97719	0.0822514	1
URI1	5	3	0.373576	0.443688	2.97719	0.0822514	1
WDR44	5	3	0.373576	0.443688	2.97719	0.0822514	1
WDTC1	5	3	0.373576	0.443688	2.97719	0.0822514	1
ZNF217	5	3	0.373576	0.443688	2.97719	0.0822514	1
ZNF282	5	3	0.373576	0.443688	2.97719	0.0822514	1
ZNF507	5	3	0.373576	0.443688	2.97719	0.0822514	1
ZNF513	5	3	0.373576	0.443688	2.97719	0.0822514	1
ZNF525	5	3	0.373576	0.443688	2.97719	0.0822514	1
ZNF74	5	3	0.373576	0.443688	2.97719	0.0822514	1
ZNF790	5	3	0.373576	0.443688	2.97719	0.0822514	1
ZNF841	5	3	0.373576	0.443688	2.97719	0.0822514	1
ZNF99	5	3	0.373576	0.443688	2.97719	0.0822514	1
ADCY1	12	5	0.374213	0.634945	2.44443	0.193076	1
ADCY5	12	5	0.374213	0.634945	2.44443	0.193076	1
ALPK3	12	5	0.374213	0.634945	2.44443	0.193076	1
ARHGAP21	12	5	0.374213	0.634945	2.44443	0.193076	1
CACNA1F	12	5	0.374213	0.634945	2.44443	0.193076	1
ITGA7	12	5	0.374213	0.634945	2.44443	0.193076	1
LAMA4	12	5	0.374213	0.634945	2.44443	0.193076	1
MAP7D1	12	5	0.374213	0.634945	2.44443	0.193076	1
PCDHB2	12	5	0.374213	0.634945	2.44443	0.193076	1
PPP6R2	12	5	0.374213	0.634945	2.44443	0.193076	1
PRDM9	12	5	0.374213	0.634945	2.44443	0.193076	1
RIMS2	12	5	0.374213	0.634945	2.44443	0.193076	1
SGSM1	12	5	0.374213	0.634945	2.44443	0.193076	1
SLX4	12	5	0.374213	0.634945	2.44443	0.193076	1
SOGA3	12	5	0.374213	0.634945	2.44443	0.193076	1
SPEF2	12	5	0.374213	0.634945	2.44443	0.193076	1
TG	12	5	0.374213	0.634945	2.44443	0.193076	1
TRIM71	12	5	0.374213	0.634945	2.44443	0.193076	1
TRPM2	12	5	0.374213	0.634945	2.44443	0.193076	1
BAHCC1	17	2	0.377256	2.49796	23.1898	0.555329	1
PCDHA9	17	2	0.377256	2.49796	23.1898	0.555329	1
TNN	17	2	0.377256	2.49796	23.1898	0.555329	1
ZNF318	17	2	0.377256	2.49796	23.1898	0.555329	1
AHNAK2	29	11	0.389422	0.665744	1.63998	0.284564	1
HMCN1	29	11	0.389422	0.665744	1.63998	0.284564	1
ATAD5	14	6	0.389454	0.609676	2.07178	0.202517	1
CACNA1S	14	6	0.389454	0.609676	2.07178	0.202517	1
CARD11	14	6	0.389454	0.609676	2.07178	0.202517	1
EML5	14	6	0.389454	0.609676	2.07178	0.202517	1
HELZ2	14	6	0.389454	0.609676	2.07178	0.202517	1
MBD6	14	6	0.389454	0.609676	2.07178	0.202517	1
TRIO	14	6	0.389454	0.609676	2.07178	0.202517	1
ZFYVE26	14	6	0.389454	0.609676	2.07178	0.202517	1
ARID2	15	6	0.407783	0.657551	2.21534	0.221483	1
DCC	15	6	0.407783	0.657551	2.21534	0.221483	1
EVC2	15	6	0.407783	0.657551	2.21534	0.221483	1
LTBP2	15	6	0.407783	0.657551	2.21534	0.221483	1
MTUS2	15	6	0.407783	0.657551	2.21534	0.221483	1
MYO16	15	6	0.407783	0.657551	2.21534	0.221483	1
PXDN	15	6	0.407783	0.657551	2.21534	0.221483	1
AASDH	6	3	0.40928	0.535313	3.45127	0.108515	1
ABTB1	6	3	0.40928	0.535313	3.45127	0.108515	1
ADAR	6	3	0.40928	0.535313	3.45127	0.108515	1
ADGRF1	6	3	0.40928	0.535313	3.45127	0.108515	1
ALS2CL	6	3	0.40928	0.535313	3.45127	0.108515	1
ANAPC1	6	3	0.40928	0.535313	3.45127	0.108515	1
ANO7	6	3	0.40928	0.535313	3.45127	0.108515	1
AOC2	6	3	0.40928	0.535313	3.45127	0.108515	1
ARHGEF3	6	3	0.40928	0.535313	3.45127	0.108515	1
ARHGEF33	6	3	0.40928	0.535313	3.45127	0.108515	1
ATL1	6	3	0.40928	0.535313	3.45127	0.108515	1
ATP13A2	6	3	0.40928	0.535313	3.45127	0.108515	1
BCL11A	6	3	0.40928	0.535313	3.45127	0.108515	1
BICC1	6	3	0.40928	0.535313	3.45127	0.108515	1
BMP10	6	3	0.40928	0.535313	3.45127	0.108515	1
BRSK2	6	3	0.40928	0.535313	3.45127	0.108515	1
C12orf40	6	3	0.40928	0.535313	3.45127	0.108515	1
C15orf39	6	3	0.40928	0.535313	3.45127	0.108515	1
C17orf104	6	3	0.40928	0.535313	3.45127	0.108515	1
C1R	6	3	0.40928	0.535313	3.45127	0.108515	1
CCDC15	6	3	0.40928	0.535313	3.45127	0.108515	1
CCDC88B	6	3	0.40928	0.535313	3.45127	0.108515	1
CEP112	6	3	0.40928	0.535313	3.45127	0.108515	1
CEP164	6	3	0.40928	0.535313	3.45127	0.108515	1
CILP	6	3	0.40928	0.535313	3.45127	0.108515	1
CLASP2	6	3	0.40928	0.535313	3.45127	0.108515	1
COL1A1	6	3	0.40928	0.535313	3.45127	0.108515	1
COL20A1	6	3	0.40928	0.535313	3.45127	0.108515	1
COL9A2	6	3	0.40928	0.535313	3.45127	0.108515	1
CPEB2	6	3	0.40928	0.535313	3.45127	0.108515	1
CTSC	6	3	0.40928	0.535313	3.45127	0.108515	1
CYFIP2	6	3	0.40928	0.535313	3.45127	0.108515	1
CYP4B1	6	3	0.40928	0.535313	3.45127	0.108515	1
DDIAS	6	3	0.40928	0.535313	3.45127	0.108515	1
DLG1	6	3	0.40928	0.535313	3.45127	0.108515	1
DNAAF3	6	3	0.40928	0.535313	3.45127	0.108515	1
DNMT3B	6	3	0.40928	0.535313	3.45127	0.108515	1
DRC1	6	3	0.40928	0.535313	3.45127	0.108515	1
DSC2	6	3	0.40928	0.535313	3.45127	0.108515	1
EHHADH	6	3	0.40928	0.535313	3.45127	0.108515	1
ELOVL2	6	3	0.40928	0.535313	3.45127	0.108515	1
ENAH	6	3	0.40928	0.535313	3.45127	0.108515	1
ETV5	6	3	0.40928	0.535313	3.45127	0.108515	1
FAM73B	6	3	0.40928	0.535313	3.45127	0.108515	1
FAM83H	6	3	0.40928	0.535313	3.45127	0.108515	1
FBXL13	6	3	0.40928	0.535313	3.45127	0.108515	1
FBXO21	6	3	0.40928	0.535313	3.45127	0.108515	1
FIG4	6	3	0.40928	0.535313	3.45127	0.108515	1
FLII	6	3	0.40928	0.535313	3.45127	0.108515	1
FRMD3	6	3	0.40928	0.535313	3.45127	0.108515	1
FUBP1	6	3	0.40928	0.535313	3.45127	0.108515	1
FUBP3	6	3	0.40928	0.535313	3.45127	0.108515	1
FYN	6	3	0.40928	0.535313	3.45127	0.108515	1
FZD7	6	3	0.40928	0.535313	3.45127	0.108515	1
GABRA4	6	3	0.40928	0.535313	3.45127	0.108515	1
GABRR2	6	3	0.40928	0.535313	3.45127	0.108515	1
GAREM	6	3	0.40928	0.535313	3.45127	0.108515	1
GAS2L1	6	3	0.40928	0.535313	3.45127	0.108515	1
GPR141	6	3	0.40928	0.535313	3.45127	0.108515	1
HECTD2	6	3	0.40928	0.535313	3.45127	0.108515	1
HRC	6	3	0.40928	0.535313	3.45127	0.108515	1
IFI16	6	3	0.40928	0.535313	3.45127	0.108515	1
IFT88	6	3	0.40928	0.535313	3.45127	0.108515	1
IMPG2	6	3	0.40928	0.535313	3.45127	0.108515	1
IRX1	6	3	0.40928	0.535313	3.45127	0.108515	1
ITGA6	6	3	0.40928	0.535313	3.45127	0.108515	1
KCNH5	6	3	0.40928	0.535313	3.45127	0.108515	1
KIAA0753	6	3	0.40928	0.535313	3.45127	0.108515	1
KIAA1211L	6	3	0.40928	0.535313	3.45127	0.108515	1
KIAA1683	6	3	0.40928	0.535313	3.45127	0.108515	1
KIFAP3	6	3	0.40928	0.535313	3.45127	0.108515	1
KRT3	6	3	0.40928	0.535313	3.45127	0.108515	1
KRT85	6	3	0.40928	0.535313	3.45127	0.108515	1
LRIG3	6	3	0.40928	0.535313	3.45127	0.108515	1
MEF2C	6	3	0.40928	0.535313	3.45127	0.108515	1
MITF	6	3	0.40928	0.535313	3.45127	0.108515	1
MRC2	6	3	0.40928	0.535313	3.45127	0.108515	1
MTA1	6	3	0.40928	0.535313	3.45127	0.108515	1
MUC5AC	6	3	0.40928	0.535313	3.45127	0.108515	1
MYH4	6	3	0.40928	0.535313	3.45127	0.108515	1
MYO1C	6	3	0.40928	0.535313	3.45127	0.108515	1
MYO5C	6	3	0.40928	0.535313	3.45127	0.108515	1
MYRIP	6	3	0.40928	0.535313	3.45127	0.108515	1
NDN	6	3	0.40928	0.535313	3.45127	0.108515	1
NLRC4	6	3	0.40928	0.535313	3.45127	0.108515	1
NOBOX	6	3	0.40928	0.535313	3.45127	0.108515	1
NPBWR1	6	3	0.40928	0.535313	3.45127	0.108515	1
NUP210L	6	3	0.40928	0.535313	3.45127	0.108515	1
ORC1	6	3	0.40928	0.535313	3.45127	0.108515	1
PAPOLG	6	3	0.40928	0.535313	3.45127	0.108515	1
PCGF2	6	3	0.40928	0.535313	3.45127	0.108515	1
PITRM1	6	3	0.40928	0.535313	3.45127	0.108515	1
PKD1L3	6	3	0.40928	0.535313	3.45127	0.108515	1
PLOD2	6	3	0.40928	0.535313	3.45127	0.108515	1
PODN	6	3	0.40928	0.535313	3.45127	0.108515	1
POM121	6	3	0.40928	0.535313	3.45127	0.108515	1
POMGNT1	6	3	0.40928	0.535313	3.45127	0.108515	1
PPM1L	6	3	0.40928	0.535313	3.45127	0.108515	1
PPP4R1	6	3	0.40928	0.535313	3.45127	0.108515	1
PRICKLE2	6	3	0.40928	0.535313	3.45127	0.108515	1
PRKAA2	6	3	0.40928	0.535313	3.45127	0.108515	1
PRR14L	6	3	0.40928	0.535313	3.45127	0.108515	1
PTPN5	6	3	0.40928	0.535313	3.45127	0.108515	1
RANBP10	6	3	0.40928	0.535313	3.45127	0.108515	1
RASAL3	6	3	0.40928	0.535313	3.45127	0.108515	1
RCOR3	6	3	0.40928	0.535313	3.45127	0.108515	1
RFX7	6	3	0.40928	0.535313	3.45127	0.108515	1
RGS20	6	3	0.40928	0.535313	3.45127	0.108515	1
RIMBP3	6	3	0.40928	0.535313	3.45127	0.108515	1
RIN3	6	3	0.40928	0.535313	3.45127	0.108515	1
RXRA	6	3	0.40928	0.535313	3.45127	0.108515	1
S1PR4	6	3	0.40928	0.535313	3.45127	0.108515	1
SASS6	6	3	0.40928	0.535313	3.45127	0.108515	1
SH3RF3	6	3	0.40928	0.535313	3.45127	0.108515	1
SLC23A2	6	3	0.40928	0.535313	3.45127	0.108515	1
SLC4A1	6	3	0.40928	0.535313	3.45127	0.108515	1
SLITRK4	6	3	0.40928	0.535313	3.45127	0.108515	1
SND1	6	3	0.40928	0.535313	3.45127	0.108515	1
SP100	6	3	0.40928	0.535313	3.45127	0.108515	1
SPATA16	6	3	0.40928	0.535313	3.45127	0.108515	1
SRGAP3	6	3	0.40928	0.535313	3.45127	0.108515	1
SRL	6	3	0.40928	0.535313	3.45127	0.108515	1
SSH1	6	3	0.40928	0.535313	3.45127	0.108515	1
STXBP1	6	3	0.40928	0.535313	3.45127	0.108515	1
TAF1C	6	3	0.40928	0.535313	3.45127	0.108515	1
TBX18	6	3	0.40928	0.535313	3.45127	0.108515	1
TBX3	6	3	0.40928	0.535313	3.45127	0.108515	1
TGM7	6	3	0.40928	0.535313	3.45127	0.108515	1
TMEM63B	6	3	0.40928	0.535313	3.45127	0.108515	1
TNK2	6	3	0.40928	0.535313	3.45127	0.108515	1
TNPO1	6	3	0.40928	0.535313	3.45127	0.108515	1
TRAF7	6	3	0.40928	0.535313	3.45127	0.108515	1
TRIM2	6	3	0.40928	0.535313	3.45127	0.108515	1
TTLL5	6	3	0.40928	0.535313	3.45127	0.108515	1
TUSC3	6	3	0.40928	0.535313	3.45127	0.108515	1
UBASH3A	6	3	0.40928	0.535313	3.45127	0.108515	1
UNC5A	6	3	0.40928	0.535313	3.45127	0.108515	1
URGCP	6	3	0.40928	0.535313	3.45127	0.108515	1
USP45	6	3	0.40928	0.535313	3.45127	0.108515	1
VARS	6	3	0.40928	0.535313	3.45127	0.108515	1
VEPH1	6	3	0.40928	0.535313	3.45127	0.108515	1
WFS1	6	3	0.40928	0.535313	3.45127	0.108515	1
XDH	6	3	0.40928	0.535313	3.45127	0.108515	1
ZAP70	6	3	0.40928	0.535313	3.45127	0.108515	1
ZBTB4	6	3	0.40928	0.535313	3.45127	0.108515	1
ZER1	6	3	0.40928	0.535313	3.45127	0.108515	1
ZFYVE28	6	3	0.40928	0.535313	3.45127	0.108515	1
ZNF148	6	3	0.40928	0.535313	3.45127	0.108515	1
ZNF16	6	3	0.40928	0.535313	3.45127	0.108515	1
ZNF229	6	3	0.40928	0.535313	3.45127	0.108515	1
ZNF398	6	3	0.40928	0.535313	3.45127	0.108515	1
ZNF562	6	3	0.40928	0.535313	3.45127	0.108515	1
ZNF683	6	3	0.40928	0.535313	3.45127	0.108515	1
ZNF793	6	3	0.40928	0.535313	3.45127	0.108515	1
ZNF878	6	3	0.40928	0.535313	3.45127	0.108515	1
BRAF	34	12	0.417458	0.721195	1.71239	0.317833	1
NLRC5	20	3	0.420373	1.95513	10.7941	0.538152	1
CMYA5	19	3	0.420739	1.84422	10.2205	0.504255	1
KIF26B	19	3	0.420739	1.84422	10.2205	0.504255	1
MGA	19	3	0.420739	1.84422	10.2205	0.504255	1
MTCL1	19	3	0.420739	1.84422	10.2205	0.504255	1
PCDH10	19	3	0.420739	1.84422	10.2205	0.504255	1
OBSCN	39	8	0.425184	1.45573	3.94662	0.596794	1
SRCAP	17	7	0.426156	0.630597	1.9398	0.226597	1
BSN	18	7	0.437499	0.67227	2.05495	0.243957	1
CELSR2	18	7	0.437499	0.67227	2.05495	0.243957	1
FREM2	18	7	0.437499	0.67227	2.05495	0.243957	1
NCOR2	18	7	0.437499	0.67227	2.05495	0.243957	1
PTPRT	18	7	0.437499	0.67227	2.05495	0.243957	1
ABCC10	7	3	0.452805	0.628047	3.93123	0.135665	1
ADAM30	7	3	0.452805	0.628047	3.93123	0.135665	1
ADAM8	7	3	0.452805	0.628047	3.93123	0.135665	1
ADGRG3	7	3	0.452805	0.628047	3.93123	0.135665	1
AEBP1	7	3	0.452805	0.628047	3.93123	0.135665	1
AGGF1	7	3	0.452805	0.628047	3.93123	0.135665	1
AKAP4	7	3	0.452805	0.628047	3.93123	0.135665	1
ALG13	7	3	0.452805	0.628047	3.93123	0.135665	1
ALG8	7	3	0.452805	0.628047	3.93123	0.135665	1
AMPD1	7	3	0.452805	0.628047	3.93123	0.135665	1
AMPD2	7	3	0.452805	0.628047	3.93123	0.135665	1
ARAF	7	3	0.452805	0.628047	3.93123	0.135665	1
ASNSD1	7	3	0.452805	0.628047	3.93123	0.135665	1
ATXN2	7	3	0.452805	0.628047	3.93123	0.135665	1
BANK1	7	3	0.452805	0.628047	3.93123	0.135665	1
BBS9	7	3	0.452805	0.628047	3.93123	0.135665	1
C1orf127	7	3	0.452805	0.628047	3.93123	0.135665	1
CACNA2D3	7	3	0.452805	0.628047	3.93123	0.135665	1
CASKIN2	7	3	0.452805	0.628047	3.93123	0.135665	1
CCDC80	7	3	0.452805	0.628047	3.93123	0.135665	1
CD180	7	3	0.452805	0.628047	3.93123	0.135665	1
CDK13	7	3	0.452805	0.628047	3.93123	0.135665	1
CENPJ	7	3	0.452805	0.628047	3.93123	0.135665	1
CLIP4	7	3	0.452805	0.628047	3.93123	0.135665	1
CNKSR2	7	3	0.452805	0.628047	3.93123	0.135665	1
COL9A1	7	3	0.452805	0.628047	3.93123	0.135665	1
CRTC1	7	3	0.452805	0.628047	3.93123	0.135665	1
CSRP2BP	7	3	0.452805	0.628047	3.93123	0.135665	1
DDX18	7	3	0.452805	0.628047	3.93123	0.135665	1
DNTTIP2	7	3	0.452805	0.628047	3.93123	0.135665	1
DRC7	7	3	0.452805	0.628047	3.93123	0.135665	1
ENTPD4	7	3	0.452805	0.628047	3.93123	0.135665	1
FAM35A	7	3	0.452805	0.628047	3.93123	0.135665	1
FGD3	7	3	0.452805	0.628047	3.93123	0.135665	1
FGFR3	7	3	0.452805	0.628047	3.93123	0.135665	1
FNBP4	7	3	0.452805	0.628047	3.93123	0.135665	1
FOLH1	7	3	0.452805	0.628047	3.93123	0.135665	1
FRMPD1	7	3	0.452805	0.628047	3.93123	0.135665	1
GABRA2	7	3	0.452805	0.628047	3.93123	0.135665	1
GNG12	7	3	0.452805	0.628047	3.93123	0.135665	1
GPR149	7	3	0.452805	0.628047	3.93123	0.135665	1
GPSM2	7	3	0.452805	0.628047	3.93123	0.135665	1
GUCY2C	7	3	0.452805	0.628047	3.93123	0.135665	1
HAUS6	7	3	0.452805	0.628047	3.93123	0.135665	1
HBS1L	7	3	0.452805	0.628047	3.93123	0.135665	1
HCLS1	7	3	0.452805	0.628047	3.93123	0.135665	1
HGF	7	3	0.452805	0.628047	3.93123	0.135665	1
HLA-A	7	3	0.452805	0.628047	3.93123	0.135665	1
HTR2C	7	3	0.452805	0.628047	3.93123	0.135665	1
IFT140	7	3	0.452805	0.628047	3.93123	0.135665	1
INSC	7	3	0.452805	0.628047	3.93123	0.135665	1
INVS	7	3	0.452805	0.628047	3.93123	0.135665	1
ITGA5	7	3	0.452805	0.628047	3.93123	0.135665	1
KCNA1	7	3	0.452805	0.628047	3.93123	0.135665	1
KCND3	7	3	0.452805	0.628047	3.93123	0.135665	1
KLHL40	7	3	0.452805	0.628047	3.93123	0.135665	1
L1CAM	7	3	0.452805	0.628047	3.93123	0.135665	1
LARS	7	3	0.452805	0.628047	3.93123	0.135665	1
LMF2	7	3	0.452805	0.628047	3.93123	0.135665	1
LRGUK	7	3	0.452805	0.628047	3.93123	0.135665	1
MAP3K1	7	3	0.452805	0.628047	3.93123	0.135665	1
MAP9	7	3	0.452805	0.628047	3.93123	0.135665	1
MCTP2	7	3	0.452805	0.628047	3.93123	0.135665	1
MEX3B	7	3	0.452805	0.628047	3.93123	0.135665	1
MKRN3	7	3	0.452805	0.628047	3.93123	0.135665	1
MST1R	7	3	0.452805	0.628047	3.93123	0.135665	1
MYO1G	7	3	0.452805	0.628047	3.93123	0.135665	1
NLGN4X	7	3	0.452805	0.628047	3.93123	0.135665	1
NMUR2	7	3	0.452805	0.628047	3.93123	0.135665	1
NRG3	7	3	0.452805	0.628047	3.93123	0.135665	1
OR5R1	7	3	0.452805	0.628047	3.93123	0.135665	1
OSBPL1A	7	3	0.452805	0.628047	3.93123	0.135665	1
OTC	7	3	0.452805	0.628047	3.93123	0.135665	1
PARP10	7	3	0.452805	0.628047	3.93123	0.135665	1
PCDHB14	7	3	0.452805	0.628047	3.93123	0.135665	1
PCDHGC5	7	3	0.452805	0.628047	3.93123	0.135665	1
PDE1C	7	3	0.452805	0.628047	3.93123	0.135665	1
PDE2A	7	3	0.452805	0.628047	3.93123	0.135665	1
PDE4DIP	7	3	0.452805	0.628047	3.93123	0.135665	1
PDZD8	7	3	0.452805	0.628047	3.93123	0.135665	1
PHACTR1	7	3	0.452805	0.628047	3.93123	0.135665	1
PHF14	7	3	0.452805	0.628047	3.93123	0.135665	1
PHLDB1	7	3	0.452805	0.628047	3.93123	0.135665	1
PHLPP2	7	3	0.452805	0.628047	3.93123	0.135665	1
PIK3C2G	7	3	0.452805	0.628047	3.93123	0.135665	1
PLCL2	7	3	0.452805	0.628047	3.93123	0.135665	1
PRKCH	7	3	0.452805	0.628047	3.93123	0.135665	1
PRRT2	7	3	0.452805	0.628047	3.93123	0.135665	1
PRTG	7	3	0.452805	0.628047	3.93123	0.135665	1
RAB11FIP1	7	3	0.452805	0.628047	3.93123	0.135665	1
RBFOX1	7	3	0.452805	0.628047	3.93123	0.135665	1
RDX	7	3	0.452805	0.628047	3.93123	0.135665	1
RTTN	7	3	0.452805	0.628047	3.93123	0.135665	1
SEC24B	7	3	0.452805	0.628047	3.93123	0.135665	1
SENP6	7	3	0.452805	0.628047	3.93123	0.135665	1
SH2D3C	7	3	0.452805	0.628047	3.93123	0.135665	1
SIK2	7	3	0.452805	0.628047	3.93123	0.135665	1
SIPA1L2	7	3	0.452805	0.628047	3.93123	0.135665	1
SLC11A2	7	3	0.452805	0.628047	3.93123	0.135665	1
SLC18A3	7	3	0.452805	0.628047	3.93123	0.135665	1
SLC26A5	7	3	0.452805	0.628047	3.93123	0.135665	1
SLC2A7	7	3	0.452805	0.628047	3.93123	0.135665	1
SLC4A7	7	3	0.452805	0.628047	3.93123	0.135665	1
SLC6A5	7	3	0.452805	0.628047	3.93123	0.135665	1
SMARCA1	7	3	0.452805	0.628047	3.93123	0.135665	1
SNX18	7	3	0.452805	0.628047	3.93123	0.135665	1
SPOCK3	7	3	0.452805	0.628047	3.93123	0.135665	1
SRCIN1	7	3	0.452805	0.628047	3.93123	0.135665	1
TAOK3	7	3	0.452805	0.628047	3.93123	0.135665	1
TBX5	7	3	0.452805	0.628047	3.93123	0.135665	1
THRAP3	7	3	0.452805	0.628047	3.93123	0.135665	1
TIMP3	7	3	0.452805	0.628047	3.93123	0.135665	1
TJP1	7	3	0.452805	0.628047	3.93123	0.135665	1
TMEM132A	7	3	0.452805	0.628047	3.93123	0.135665	1
TNPO2	7	3	0.452805	0.628047	3.93123	0.135665	1
TOPBP1	7	3	0.452805	0.628047	3.93123	0.135665	1
TP73	7	3	0.452805	0.628047	3.93123	0.135665	1
TUB	7	3	0.452805	0.628047	3.93123	0.135665	1
UBQLN3	7	3	0.452805	0.628047	3.93123	0.135665	1
UNC13D	7	3	0.452805	0.628047	3.93123	0.135665	1
USP35	7	3	0.452805	0.628047	3.93123	0.135665	1
WDR6	7	3	0.452805	0.628047	3.93123	0.135665	1
WDR64	7	3	0.452805	0.628047	3.93123	0.135665	1
XKR6	7	3	0.452805	0.628047	3.93123	0.135665	1
ZCCHC5	7	3	0.452805	0.628047	3.93123	0.135665	1
ZIK1	7	3	0.452805	0.628047	3.93123	0.135665	1
ZNF512B	7	3	0.452805	0.628047	3.93123	0.135665	1
ZNF568	7	3	0.452805	0.628047	3.93123	0.135665	1
ZNF836	7	3	0.452805	0.628047	3.93123	0.135665	1
ZNF845	7	3	0.452805	0.628047	3.93123	0.135665	1
CACNA1C	19	7	0.453728	0.714542	2.17167	0.261565	1
LAMA3	19	7	0.453728	0.714542	2.17167	0.261565	1
PLXNA1	19	7	0.453728	0.714542	2.17167	0.261565	1
FAT2	24	4	0.45737	1.76823	7.43425	0.558722	1
ABCA9	10	1	0.462186	2.86553	127.71	0.38742	1
ABCG4	10	1	0.462186	2.86553	127.71	0.38742	1
ADAM29	10	1	0.462186	2.86553	127.71	0.38742	1
ANKRD32	10	1	0.462186	2.86553	127.71	0.38742	1
ANKRD6	10	1	0.462186	2.86553	127.71	0.38742	1
ARHGAP28	10	1	0.462186	2.86553	127.71	0.38742	1
ARHGEF15	10	1	0.462186	2.86553	127.71	0.38742	1
ATAD2	10	1	0.462186	2.86553	127.71	0.38742	1
BMPER	10	1	0.462186	2.86553	127.71	0.38742	1
C5	10	1	0.462186	2.86553	127.71	0.38742	1
CBX8	10	1	0.462186	2.86553	127.71	0.38742	1
CCDC160	10	1	0.462186	2.86553	127.71	0.38742	1
CCDC178	10	1	0.462186	2.86553	127.71	0.38742	1
CCDC39	10	1	0.462186	2.86553	127.71	0.38742	1
CDAN1	10	1	0.462186	2.86553	127.71	0.38742	1
CHAT	10	1	0.462186	2.86553	127.71	0.38742	1
CORIN	10	1	0.462186	2.86553	127.71	0.38742	1
DCLK1	10	1	0.462186	2.86553	127.71	0.38742	1
FAM47A	10	1	0.462186	2.86553	127.71	0.38742	1
FMNL3	10	1	0.462186	2.86553	127.71	0.38742	1
HECTD1	10	1	0.462186	2.86553	127.71	0.38742	1
KCNA3	10	1	0.462186	2.86553	127.71	0.38742	1
KCTD19	10	1	0.462186	2.86553	127.71	0.38742	1
NINL	10	1	0.462186	2.86553	127.71	0.38742	1
OTUD4	10	1	0.462186	2.86553	127.71	0.38742	1
PLD1	10	1	0.462186	2.86553	127.71	0.38742	1
PLK1	10	1	0.462186	2.86553	127.71	0.38742	1
PTPRG	10	1	0.462186	2.86553	127.71	0.38742	1
R3HDM1	10	1	0.462186	2.86553	127.71	0.38742	1
SCUBE3	10	1	0.462186	2.86553	127.71	0.38742	1
SKIDA1	10	1	0.462186	2.86553	127.71	0.38742	1
SMC4	10	1	0.462186	2.86553	127.71	0.38742	1
SMG5	10	1	0.462186	2.86553	127.71	0.38742	1
SNAP91	10	1	0.462186	2.86553	127.71	0.38742	1
TNKS	10	1	0.462186	2.86553	127.71	0.38742	1
TNS3	10	1	0.462186	2.86553	127.71	0.38742	1
TRAPPC8	10	1	0.462186	2.86553	127.71	0.38742	1
TRIM42	10	1	0.462186	2.86553	127.71	0.38742	1
UBQLN2	10	1	0.462186	2.86553	127.71	0.38742	1
USP6	10	1	0.462186	2.86553	127.71	0.38742	1
WNT1	10	1	0.462186	2.86553	127.71	0.38742	1
ZMYM3	10	1	0.462186	2.86553	127.71	0.38742	1
ZNF174	10	1	0.462186	2.86553	127.71	0.38742	1
ZNF557	10	1	0.462186	2.86553	127.71	0.38742	1
ZNF644	10	1	0.462186	2.86553	127.71	0.38742	1
ZNF98	10	1	0.462186	2.86553	127.71	0.38742	1
KIAA1109	21	8	0.463668	0.681976	1.93537	0.261981	1
RNF213	21	8	0.463668	0.681976	1.93537	0.261981	1
SDK2	21	8	0.463668	0.681976	1.93537	0.261981	1
ATR	11	1	0.46819	3.17297	140.286	0.43767	1
C11orf30	11	1	0.46819	3.17297	140.286	0.43767	1
CC2D2A	11	1	0.46819	3.17297	140.286	0.43767	1
CECR2	11	1	0.46819	3.17297	140.286	0.43767	1
DENND4B	11	1	0.46819	3.17297	140.286	0.43767	1
DNMT1	11	1	0.46819	3.17297	140.286	0.43767	1
EDC4	11	1	0.46819	3.17297	140.286	0.43767	1
EFCAB13	11	1	0.46819	3.17297	140.286	0.43767	1
EXOC1	11	1	0.46819	3.17297	140.286	0.43767	1
FHAD1	11	1	0.46819	3.17297	140.286	0.43767	1
GIGYF1	11	1	0.46819	3.17297	140.286	0.43767	1
GOLGA4	11	1	0.46819	3.17297	140.286	0.43767	1
KIAA0319	11	1	0.46819	3.17297	140.286	0.43767	1
KIF1A	11	1	0.46819	3.17297	140.286	0.43767	1
LNPEP	11	1	0.46819	3.17297	140.286	0.43767	1
LRP6	11	1	0.46819	3.17297	140.286	0.43767	1
MOV10L1	11	1	0.46819	3.17297	140.286	0.43767	1
NLRP3	11	1	0.46819	3.17297	140.286	0.43767	1
PCDHA1	11	1	0.46819	3.17297	140.286	0.43767	1
PCDHGA8	11	1	0.46819	3.17297	140.286	0.43767	1
PDE8B	11	1	0.46819	3.17297	140.286	0.43767	1
RAVER1	11	1	0.46819	3.17297	140.286	0.43767	1
SF3B1	11	1	0.46819	3.17297	140.286	0.43767	1
SYCP2L	11	1	0.46819	3.17297	140.286	0.43767	1
TRPV2	11	1	0.46819	3.17297	140.286	0.43767	1
WNK1	11	1	0.46819	3.17297	140.286	0.43767	1
ZNF808	11	1	0.46819	3.17297	140.286	0.43767	1
DCHS1	22	8	0.47451	0.719558	2.03299	0.27824	1
SSPO	22	8	0.47451	0.719558	2.03299	0.27824	1
WDFY4	22	8	0.47451	0.719558	2.03299	0.27824	1
XIRP2	22	8	0.47451	0.719558	2.03299	0.27824	1
KRAS	61	14	0.480834	1.32821	2.95021	0.62081	1
A2M	9	4	0.483875	0.598685	2.80269	0.156601	1
ABCA5	9	4	0.483875	0.598685	2.80269	0.156601	1
ADAMTS9	9	4	0.483875	0.598685	2.80269	0.156601	1
AGRN	9	4	0.483875	0.598685	2.80269	0.156601	1
AHDC1	9	4	0.483875	0.598685	2.80269	0.156601	1
ATP8B2	9	4	0.483875	0.598685	2.80269	0.156601	1
BRINP1	9	4	0.483875	0.598685	2.80269	0.156601	1
CABIN1	9	4	0.483875	0.598685	2.80269	0.156601	1
CASP8AP2	9	4	0.483875	0.598685	2.80269	0.156601	1
CCDC141	9	4	0.483875	0.598685	2.80269	0.156601	1
CLUH	9	4	0.483875	0.598685	2.80269	0.156601	1
CTTNBP2	9	4	0.483875	0.598685	2.80269	0.156601	1
CUL1	9	4	0.483875	0.598685	2.80269	0.156601	1
DACH2	9	4	0.483875	0.598685	2.80269	0.156601	1
FNIP1	9	4	0.483875	0.598685	2.80269	0.156601	1
GLB1L2	9	4	0.483875	0.598685	2.80269	0.156601	1
GLI2	9	4	0.483875	0.598685	2.80269	0.156601	1
HCN1	9	4	0.483875	0.598685	2.80269	0.156601	1
HIRA	9	4	0.483875	0.598685	2.80269	0.156601	1
INPP5D	9	4	0.483875	0.598685	2.80269	0.156601	1
KDM4A	9	4	0.483875	0.598685	2.80269	0.156601	1
MED13L	9	4	0.483875	0.598685	2.80269	0.156601	1
MICAL3	9	4	0.483875	0.598685	2.80269	0.156601	1
MTA2	9	4	0.483875	0.598685	2.80269	0.156601	1
N4BP2L2	9	4	0.483875	0.598685	2.80269	0.156601	1
NCKAP5L	9	4	0.483875	0.598685	2.80269	0.156601	1
NIN	9	4	0.483875	0.598685	2.80269	0.156601	1
NLRP1	9	4	0.483875	0.598685	2.80269	0.156601	1
NLRP2	9	4	0.483875	0.598685	2.80269	0.156601	1
PCDHB1	9	4	0.483875	0.598685	2.80269	0.156601	1
PHLDB2	9	4	0.483875	0.598685	2.80269	0.156601	1
RGS22	9	4	0.483875	0.598685	2.80269	0.156601	1
SCAF8	9	4	0.483875	0.598685	2.80269	0.156601	1
SIN3A	9	4	0.483875	0.598685	2.80269	0.156601	1
SLC8A2	9	4	0.483875	0.598685	2.80269	0.156601	1
SLTM	9	4	0.483875	0.598685	2.80269	0.156601	1
SSC5D	9	4	0.483875	0.598685	2.80269	0.156601	1
ST18	9	4	0.483875	0.598685	2.80269	0.156601	1
STK31	9	4	0.483875	0.598685	2.80269	0.156601	1
TAOK2	9	4	0.483875	0.598685	2.80269	0.156601	1
TIAM2	9	4	0.483875	0.598685	2.80269	0.156601	1
WDR60	9	4	0.483875	0.598685	2.80269	0.156601	1
WHSC1	9	4	0.483875	0.598685	2.80269	0.156601	1
ZCCHC6	9	4	0.483875	0.598685	2.80269	0.156601	1
ZNF208	9	4	0.483875	0.598685	2.80269	0.156601	1
TP53	65	21	0.48716	0.749414	1.56362	0.35953	1
DST	25	9	0.493507	0.722209	1.92617	0.291655	1
VPS13B	25	9	0.493507	0.722209	1.92617	0.291655	1
DNAH2	26	9	0.504039	0.756676	2.01128	0.307044	1
ADAMTS12	10	4	0.507145	0.669298	3.08213	0.180529	1
ARAP3	10	4	0.507145	0.669298	3.08213	0.180529	1
ARHGAP5	10	4	0.507145	0.669298	3.08213	0.180529	1
ARHGEF11	10	4	0.507145	0.669298	3.08213	0.180529	1
BDP1	10	4	0.507145	0.669298	3.08213	0.180529	1
C10orf12	10	4	0.507145	0.669298	3.08213	0.180529	1
CFAP43	10	4	0.507145	0.669298	3.08213	0.180529	1
CLASP1	10	4	0.507145	0.669298	3.08213	0.180529	1
CLEC16A	10	4	0.507145	0.669298	3.08213	0.180529	1
DENND2C	10	4	0.507145	0.669298	3.08213	0.180529	1
DNMBP	10	4	0.507145	0.669298	3.08213	0.180529	1
DPYD	10	4	0.507145	0.669298	3.08213	0.180529	1
E2F7	10	4	0.507145	0.669298	3.08213	0.180529	1
EIF5B	10	4	0.507145	0.669298	3.08213	0.180529	1
FER1L6	10	4	0.507145	0.669298	3.08213	0.180529	1
GOLGA3	10	4	0.507145	0.669298	3.08213	0.180529	1
IGSF1	10	4	0.507145	0.669298	3.08213	0.180529	1
KCNH7	10	4	0.507145	0.669298	3.08213	0.180529	1
KDM5B	10	4	0.507145	0.669298	3.08213	0.180529	1
KIAA1429	10	4	0.507145	0.669298	3.08213	0.180529	1
LIFR	10	4	0.507145	0.669298	3.08213	0.180529	1
LRRCC1	10	4	0.507145	0.669298	3.08213	0.180529	1
MLLT4	10	4	0.507145	0.669298	3.08213	0.180529	1
PAXBP1	10	4	0.507145	0.669298	3.08213	0.180529	1
PRDM10	10	4	0.507145	0.669298	3.08213	0.180529	1
PRRC2A	10	4	0.507145	0.669298	3.08213	0.180529	1
RAD54L2	10	4	0.507145	0.669298	3.08213	0.180529	1
SMAD2	10	4	0.507145	0.669298	3.08213	0.180529	1
SSH2	10	4	0.507145	0.669298	3.08213	0.180529	1
TMEM131	10	4	0.507145	0.669298	3.08213	0.180529	1
TNIK	10	4	0.507145	0.669298	3.08213	0.180529	1
UNC13A	10	4	0.507145	0.669298	3.08213	0.180529	1
LRP2	28	10	0.510842	0.723127	1.84113	0.302466	1
ADCY8	14	2	0.5303	2.01523	18.9906	0.434656	1
CCDC108	14	2	0.5303	2.01523	18.9906	0.434656	1
CKAP5	14	2	0.5303	2.01523	18.9906	0.434656	1
ERC2	14	2	0.5303	2.01523	18.9906	0.434656	1
EVC	14	2	0.5303	2.01523	18.9906	0.434656	1
IGSF9B	14	2	0.5303	2.01523	18.9906	0.434656	1
MAP3K13	14	2	0.5303	2.01523	18.9906	0.434656	1
MYO5A	14	2	0.5303	2.01523	18.9906	0.434656	1
NHS	14	2	0.5303	2.01523	18.9906	0.434656	1
NID1	14	2	0.5303	2.01523	18.9906	0.434656	1
NRXN3	14	2	0.5303	2.01523	18.9906	0.434656	1
OTOF	14	2	0.5303	2.01523	18.9906	0.434656	1
PCDH19	14	2	0.5303	2.01523	18.9906	0.434656	1
PCDHB7	14	2	0.5303	2.01523	18.9906	0.434656	1
PIK3R1	14	2	0.5303	2.01523	18.9906	0.434656	1
PITPNM3	14	2	0.5303	2.01523	18.9906	0.434656	1
SORCS1	14	2	0.5303	2.01523	18.9906	0.434656	1
TRPM6	14	2	0.5303	2.01523	18.9906	0.434656	1
ZDBF2	14	2	0.5303	2.01523	18.9906	0.434656	1
ZFHX3	32	11	0.530863	0.751866	1.83839	0.32461	1
ALS2	13	2	0.53163	1.85876	17.63	0.395629	1
ATG2B	13	2	0.53163	1.85876	17.63	0.395629	1
C3	13	2	0.53163	1.85876	17.63	0.395629	1
CACNA1I	13	2	0.53163	1.85876	17.63	0.395629	1
CPS1	13	2	0.53163	1.85876	17.63	0.395629	1
DEPDC5	13	2	0.53163	1.85876	17.63	0.395629	1
FAM179B	13	2	0.53163	1.85876	17.63	0.395629	1
FBXL7	13	2	0.53163	1.85876	17.63	0.395629	1
FER1L5	13	2	0.53163	1.85876	17.63	0.395629	1
FXR1	13	2	0.53163	1.85876	17.63	0.395629	1
GPATCH8	13	2	0.53163	1.85876	17.63	0.395629	1
HIVEP3	13	2	0.53163	1.85876	17.63	0.395629	1
KIAA0100	13	2	0.53163	1.85876	17.63	0.395629	1
KIAA1755	13	2	0.53163	1.85876	17.63	0.395629	1
LRRC16A	13	2	0.53163	1.85876	17.63	0.395629	1
NLRP7	13	2	0.53163	1.85876	17.63	0.395629	1
NPHS1	13	2	0.53163	1.85876	17.63	0.395629	1
PCDHB3	13	2	0.53163	1.85876	17.63	0.395629	1
SCAF11	13	2	0.53163	1.85876	17.63	0.395629	1
SUPT6H	13	2	0.53163	1.85876	17.63	0.395629	1
TP53BP1	13	2	0.53163	1.85876	17.63	0.395629	1
ZNF862	13	2	0.53163	1.85876	17.63	0.395629	1
AKAP13	15	2	0.536459	2.1739	20.3704	0.47428	1
ANKRD12	15	2	0.536459	2.1739	20.3704	0.47428	1
CNTNAP4	15	2	0.536459	2.1739	20.3704	0.47428	1
DHX16	15	2	0.536459	2.1739	20.3704	0.47428	1
EPHA3	15	2	0.536459	2.1739	20.3704	0.47428	1
MECOM	15	2	0.536459	2.1739	20.3704	0.47428	1
NWD2	15	2	0.536459	2.1739	20.3704	0.47428	1
PCDHA11	15	2	0.536459	2.1739	20.3704	0.47428	1
RERE	15	2	0.536459	2.1739	20.3704	0.47428	1
SCN2A	15	2	0.536459	2.1739	20.3704	0.47428	1
SRRM2	15	2	0.536459	2.1739	20.3704	0.47428	1
FBXW7	38	8	0.541254	1.4066	3.81892	0.575595	1
ADAMTS20	13	5	0.549047	0.692305	2.63689	0.21441	1
ATG2A	13	5	0.549047	0.692305	2.63689	0.21441	1
CACNA1G	13	5	0.549047	0.692305	2.63689	0.21441	1
HECW2	13	5	0.549047	0.692305	2.63689	0.21441	1
KIAA0825	13	5	0.549047	0.692305	2.63689	0.21441	1
MYH13	13	5	0.549047	0.692305	2.63689	0.21441	1
MYO7A	13	5	0.549047	0.692305	2.63689	0.21441	1
NAV3	13	5	0.549047	0.692305	2.63689	0.21441	1
PDS5B	13	5	0.549047	0.692305	2.63689	0.21441	1
TNRC6B	13	5	0.549047	0.692305	2.63689	0.21441	1
ULK2	13	5	0.549047	0.692305	2.63689	0.21441	1
ADGRL2	14	5	0.56693	0.750456	2.83196	0.236063	1
BRCA2	14	5	0.56693	0.750456	2.83196	0.236063	1
CD93	14	5	0.56693	0.750456	2.83196	0.236063	1
CDK5RAP2	14	5	0.56693	0.750456	2.83196	0.236063	1
CUL9	14	5	0.56693	0.750456	2.83196	0.236063	1
DIDO1	14	5	0.56693	0.750456	2.83196	0.236063	1
EPB41L3	14	5	0.56693	0.750456	2.83196	0.236063	1
ERICH3	14	5	0.56693	0.750456	2.83196	0.236063	1
GREB1L	14	5	0.56693	0.750456	2.83196	0.236063	1
GRM5	14	5	0.56693	0.750456	2.83196	0.236063	1
KDM6B	14	5	0.56693	0.750456	2.83196	0.236063	1
NES	14	5	0.56693	0.750456	2.83196	0.236063	1
NRAP	14	5	0.56693	0.750456	2.83196	0.236063	1
SIPA1L1	14	5	0.56693	0.750456	2.83196	0.236063	1
SPECC1	14	5	0.56693	0.750456	2.83196	0.236063	1
ZAN	14	5	0.56693	0.750456	2.83196	0.236063	1
ZCCHC11	14	5	0.56693	0.750456	2.83196	0.236063	1
BRINP3	17	3	0.575083	1.62719	9.09943	0.437915	1
KCNH1	17	3	0.575083	1.62719	9.09943	0.437915	1
MYLK	17	3	0.575083	1.62719	9.09943	0.437915	1
PCDHA8	17	3	0.575083	1.62719	9.09943	0.437915	1
PLEKHA6	17	3	0.575083	1.62719	9.09943	0.437915	1
TENM4	17	3	0.575083	1.62719	9.09943	0.437915	1
FLNB	18	3	0.575956	1.73492	9.65609	0.470812	1
GRM7	18	3	0.575956	1.73492	9.65609	0.470812	1
[truncated: 3,707 more rows]

## Sheet: Supplementary Table9
The insection mutation
Name
PCNXL3
OLFML2A
OR2B2
CCDC168
CEP131
SLC43A3
ASXL2
KLHL6
BRWD3
VWA5B1
FAM214A
SLC23A1
RLTPR
TICAM1
NBEAL2
CLIP3
PFAS
TBC1D10B
PPP1R12B
CTAGE9
PELP1
SYNRG
KIAA0408
IGSF3
OR8H2
B4GALNT4
ATAD2B
SSBP3
RABGGTA
CROCC
NTRK2
MARVELD3
HR
WDR33
BAZ1B
PCSK5
DSCAM
ASXL1
PTCHD2
POMT2
EXOC3
SLFN5
DICER1
MUC6
TMEM63C
ACTA1
SYVN1
GPR161
MAP3K2
HTT
HNRNPUL1
SV2C
ZNF326
CRYBG3
REST
CUL3
DLAT
KCNJ5
MYO5B
ENPEP
PRUNE2
OAS2
GLIS3
APC
SLC12A6
THRB
RP11-468E2.1
RBM25
FAM120B
POLG
PLXNB1
SPTBN1
XKR4
BCOR
SH3TC1
SFSWAP
RNF145
TTI1
IQSEC1
NCOR1
FBN1
PPP2R3A
PPARGC1B
MTUS1
RNF123
COL27A1
DCAF4L2
ATXN2L
PIEZO1
NOTCH1
PTPN13
GTDC1
MYO7B
SMARCAL1
MROH1
GGT5
ZNF521
PDZD2
MAN1A2
SEC61A1
SIGLEC10
GJB3
LRRC36
PHF1
GABRA1
PLXNB2
HEATR1
SLC12A2
VPS8
PARP14
SSFA2
RHBG
CASR
MTR
FN1
PCDHA2
ERF
TTC21B
HECW1
PDE3B
PLXNA4
OSBPL5
POLE

## Sheet: Supplementary Table10
The mutation related to survival
gene	pValue
MYO5B	0.0197159
PTCHD2	0.0216554
MAP3K2	0.0222925
[truncated: 120 more rows]

## Sheet: Supplementary Table11
Cross validation of MLP model in TCGA-COAD cohort
[truncated: 20 more rows]

[truncated: 11 more sheets: Supplementary Table12, Supplementary Table13, Supplementary Table14, Supplementary Table 6, Supplementary Table 5, Supplementary Table15, Supplementary Table16, Supplementary Table17, Supplementary Table18, Supplementary Table19, Supplementary Table20]
